# Supplementary material for: Wasted Food: U.S. Consumers' Reported Awareness, Attitudes, and Behaviors
Source: PLoS One. 2015 Jun 10;10(6):e0127881. doi: 10.1371/journal.pone.0127881 (PMC4465675; doi:10.1371/journal.pone.0127881)
Supplement: S2 File — (XLSX) [file pone.0127881.s007.xlsx]

## Sheet: Sheet1
caseid	weight	tm_start	tm_finish	duration	xwaste	household_cook	like_cook	frequency_cook	org_fridge	food_shopper	weekly_spend	lights_on	faucet_drip	throwout_food	books	clothes	fw_knowledge	fw_quant	fw_avoid	food_labels	compost	fw_other	fw_refused	fw_text	fw_info	percent_fwgen	fv_waste	bread_waste	meat_waste	milk_waste	packfood_waste	homemade_waste	percent_fwindiv	avoidable_fw	average_fw	shop_list	check_fridge	plan_meals	est_quant	stick_list	tempt_store	large_pack	sales_buy	shop_hungry	more_processedfood	more_canfrozen	fresh_notpref	less_fresh	bread_pack
791	0.776	2014-04-18 07:54:00	2014-04-18 08:09:00	15	2	1	4	1	1	1	450	3	3	3	2	3	3	0	0	0	0	0	1		2	3	1	1	1	1	1	1	2	2	3	5	4	3	4	3	2	3	3	3	5	4	5		2
792	0.534	2014-04-18 11:51:00	2014-04-18 12:18:00	26	2	1	4	1	1	1	200	1	3	3	1	1	3	0	0	0	0	0	1		2	5	2	2	1	1	1	2	2	4	3	4	3	2	4	3	3	3	3	2	2		4		2
176	0.4818	2014-04-16 16:32:00	2014-04-16 21:40:00	308	2	1	5	1	1	1	100	3	3	3	2	3	1	0	0	1	1	0	0		1	2	2	2	2	2	1	2	2	1	3	4	5	1	5	3	4	1	3	1	1	1	5		2
98	1.0467	2014-04-16 15:26:00	2014-04-16 15:42:00	16	2	2	4	2	3	3	75	2	3	3	1	2	1	1	1	1	1	0	0		2	3	1	2	1	1	1	1	1	1	3	2	4	4	3	2	2	2	3	2	3	3	3	3	2
836	2.0471	2014-04-18 20:30:00	2014-04-18 20:42:00	12	2	2	5	2	2	4	100	3	3	3	2	2	1	1	0	0	1	0	0		1	5	2	2	2	1	2	2	4	2	2	5	4	4	5	3	1	3	3	3	4	4	4		2
535	3.162	2014-04-17 02:52:00	2014-04-17 03:35:00	43	2	3	4	2	1	4	150	2	3	2	1	2	2	0	0	0	0	0	1		2	4	1	3	1	1	1	2	2	2	3	5	5	4	4	5	1	6	6	6	3	3	5		2
411	1.0968	2014-04-16 22:20:00	2014-04-16 22:42:00	21	2	2	3	2	2	3	150	3	3	2	3	3	1	1	0	0	0	0	0		2	3	2	3	1	3	1	1	3	3	3	5	5	2	4	4	2	2	2	3	3	3	3	4	1
273	0.2899	2014-04-16 18:13:00	2014-04-16 18:55:00	42	2	2	5	1	2	3	300	2	3	3	2	2	1	1	1	0	0	0	0		2	4	1	1	1	1	1	1	2	2	3	5	5	5	5	5	1	1	2	1	5	4	5		2
947	0.5436	2014-04-19 22:12:00	2014-04-19 22:24:00	11	1	1	3	2	1	1	150	3	3	3	3	3	1	0	1	1	1	0	0		2	3	2	2	2	1	1	2	2	2	3	5	4	2	3	2	2	3	3	3	4	4	4		2
219	0.9657	2014-04-16 17:09:00	2014-04-16 17:21:00	12	2	2	4	2	2	3	200	3	3	3	3	3	2	0	0	0	0	0	1		2	3	2	3	2	1	3	2	2	2	3	5	4	3	2	2	3	3	3	2	3	3	3	3	2
761	0.4556	2014-04-18 01:24:00	2014-04-18 01:37:00	13	1	2	4	2	2	3	140		3	3	2	2	2	0	0	0	0	0	1		1	4	2	3	3	2	2	3	2	4	3	4	4	3	3	4	2	3	3	2	4	4	3	3	2
152	1.5221	2014-04-16 16:07:00	2014-04-16 16:22:00	14	2	2	5	2	1	1	150	3	3	3	3	3	1	1	1	1	1	0	0		2	3	3	1	1	3	1	1	2	4	2	5	5	4	4	5	2	4	1	1	3	3	4		1
935	0.6566	2014-04-19 20:51:00	2014-04-19 21:03:00	11	2	1	5	1	1	3	50	3	3	3	2	3	2	0	0	0	0	0	1		2	4	2	2	1	6	1	2	2	2	3	5	4	3	3	4	2	2	3	3	4	4	4		2
267	0.632	2014-04-16 18:01:00	2014-04-16 18:23:00	22	2	3	3	4	2	4	100	1	1	1	1	1	2	0	0	0	0	0	1		2	3	1	1	1	3	1	3	5	1	3	3	3	3	3	3	3	3	3	3	3	3	3	3	1
252	1.7188	2014-04-16 17:45:00	2014-04-20 01:16:00	4771	1	2	5	1	3	3	120	3	3	3	3	3	1	0	0	0	1	0	0		2	4	1	2	2	3	2	2	2	1	3	5	4	5	5	5	1	2	1	2	3	3	4		1
48	0.5833	2014-04-16 14:54:00	2014-04-16 15:08:00	14	2	1	4	1	1	1	100	3	3	3	2	3	2	0	0	0	0	0	1		2	4	5	4	3	5	2	5	2	2	3	5	5	4	4	2	2	1	3	3	5	5	5		1
89	0.2882	2014-04-16 15:21:00	2014-04-16 16:04:00	43	2	1	4	1	1	1	40	2	3	1	3	3	3	0	0	0	0	0	1		2	2	2	1	1	1	1	1	2	1	3	5	4	4	5	2	3	2	3	2	3	3	3	2	2
525	0.2174	2014-04-17 02:27:00	2014-04-17 02:48:00	21	2	1	4	2	1	1	30	3	3	2	2	2	2	0	0	0	0	0	1		2	3	2	1	1	6	1	2	2	1	3	4	4	4	3	4	2	2	2	2	5	5	5		1
505	0.4496	2014-04-17 01:39:00	2014-04-17 01:54:00	14	2	1	2	2	1	1	150	2	1	3	3	3	3	0	0	0	0	0	1		2	3	3	1	1	1	1	2	2	3	3			3		5	2		2	3	3	4			2
309	1.9371	2014-04-16 19:04:00	2014-04-16 19:35:00	30	1	1	4	1	1	1	250	3	3	3	2	3	2	0	0	0	0	0	1		2	5	1	2	1	3	1	2	2	2	3	4	4	4	4	2	2	2	2	2	3	2	5		2
270	0.3166	2014-04-16 18:06:00	2014-04-16 18:17:00	11	2	1	4	1	2	3	150	2	3	3	3	3	2	0	0	0	0	0	1		2	3	1	3	1	1	1	1	1	2	3		5	4	5	4		2	3	2	4	4	4		2
171	0.4798	2014-04-16 16:25:00	2014-04-16 16:41:00	15	2	3	3	1	3	4	125	3	3	3	2	2	1	1	1	0	1	0	0		2	2	1	1	1	1	1	1	1	1	3	5	5	5	5	4	1	2	3	2	4	4	5		2
278	1.3022	2014-04-16 18:20:00	2014-04-16 18:30:00	9	2	1	3	2	2	1	100	3	3	3	3	3	2	0	0	0	0	0	1		2	3	1	1	1	1	1	1	2	2	3	5	4	4	4	5	1	2	3	1	3	2	5		1
621	0.6517	2014-04-17 13:19:00	2014-04-17 13:46:00	26	2	2	4	1	2	3	75	3	3	3	1	1	1	1	1	1	0	0	0		2	4	2	1	1	1	1	1	2	2	3	5	5	4	5	4	1	2	2	1	2	1	5		3
562	1.4275	2014-04-17 03:47:00	2014-04-17 04:05:00	17	2	1	4	1	1	1	150	2	3	2	2	3	3	0	0	0	0	0	1		2	3	1	1	1	1	1	2	1	1	3	2	5	2	4	2	2	2	3	2	4	3	4		2
213	1.0998	2014-04-16 17:05:00	2014-04-16 17:16:00	10	1	3	3	2	2	3	150	3	3	3	1	2	2	0	0	0	0	0	1		1	4	2	1	1	1	1	3	4	4	3	5	5	4	5	4	4	3	3	3	2	2	3	2	2
899	0.3195	2014-04-19 16:34:00	2014-04-20 14:19:00	1304	2	1	3	1	1	1	50	2	2	1	1	1	2	0	0	0	0	0	1		2	2	2	2	1	1	1	1	2	2	3	3	3	3	4	4	3	3	3	2	3	3	6
1006	0.575	2014-04-20 15:08:00	2014-04-20 15:28:00	19	2	2	3	1	1	1	250	3	3	2	1	2	2	0	0	0	0	0	1		2	3	2	2	1	1	1	1	2	2	3	5	5	5	5	5	1	2	2	1	4	4	5		1
623	0.6366	2014-04-17 13:26:00	2014-04-17 13:28:00	1	2	1	4	3	2	1	200	2	2	2	3	3	2	0	0	0	0	0	1		2	2	6	6	6	6	6	6	1	4	3	6	6	6	6	6	6	6	6	6	6	6	6		3
804	1.146	2014-04-18 13:56:00	2014-04-18 14:08:00	11	1	1	4	2	2	3	175	3	3	3	1	3	2	0	0	0	0	0	1		2	4	2	3	1	3	1	2	3	2	3	5	5	4	5	5	2	1	2	1	3	4	4		2
557	0.6239	2014-04-17 03:37:00	2014-04-17 04:12:00	34	1	2	3	2	2	1	150	3	3	3	2	3	1	1	0	0	0	0	0		2	4	3	1	6	1	2	3	3	3	3	3	4	2	4	2	2	4	3	3	4	4	3	2	2
91	1.5834	2014-04-16 15:21:00	2014-04-16 23:41:00	499	2	3	3	1	3	4	150	3	3	3	3	3	1	0	0	1	1	0	0		1	5	2	2	2	2	1	3	2	3	3	5	4	3	3	3	2	2	3	2	2	2	4		2
203	0.8903	2014-04-16 17:00:00	2014-04-16 17:18:00	18	2	1	3	2	1	1	50	3	3	3	3	3	3	0	0	0	0	0	1		2	4	1	1	1	2	1	1	1	1	3	1	1	3	3	3	1	1	3	1	3	4	5		2
61	0.6679	2014-04-16 14:59:00	2014-04-16 15:26:00	27	1	2	4	3	3	1	100	3	3	3	3	3	1	0	1	0	0	0	0		2	3		3	1	3	1	3	2	2	3	3	3	3	3	3	2	2	2	3	3	2	3	3	1
745	2.6329	2014-04-18 00:10:00	2014-04-18 01:26:00	76	2	1	5	2	1	1		3	3	3	3	3	2	0	0	0	0	0	1		2	4	3	5	2	1	1	4	3	4	2	3	1	1	2	1	5	4	4	5	2	2	4		1
683	0.9442	2014-04-17 18:49:00	2014-04-17 19:10:00	21	2	1	5	1	1	1	100	3	3	3	3	3	3	0	0	0	0	0	1		2	3	2	1	2	1	6	2	2	2	3	5	5	5	5	5	5	1	1	1	5	3	5		3
334	0.1605	2014-04-16 19:45:00	2014-04-19 00:09:00	3143	2	2	5		2	3	200	3	3	2	2	2	3	0	0	0	0	0	1		2	4	3	2	3	2	2	3	2		3	4	4	4	4	4	2	2	2	3	5	5	5		2
855	0.6787	2014-04-18 23:37:00	2014-04-18 23:48:00	10	2	1	5	1	1	1	500	3	3	3	3	3	1	1	0	0	0	0	0		1	4	5	3	2	2	3	5	2	2	3	4	4	4	4	4	2	2	3	2	4	2	4		2
770	0.4599	2014-04-18 01:59:00	2014-04-18 02:18:00	18	1	2	5	1	2	4	125	3	3	3	2	3	1	1	1	1	1	0	0		1	4	2	3	3	1	1	2	2	2	3	2	2	1	3	2	3	3	5	3	4	4	5		1
961	0.6425	2014-04-20 00:13:00	2014-04-20 00:41:00	27	2	3	4	1	2	4	150	2	2	2	1	1	2	0	0	0	0	0	1		2	4	2	1	1	1	1	2	2	2	3	5	4	3	4	4	2	2	3	2	3	3	4		1
56	0.4284	2014-04-16 14:58:00	2014-04-16 15:12:00	14	2	2	3	2	1	3	150	3	3	3	1	1	1	1	0	1	1	0	0		2	4	1	1	1	3	1	1	2	2	3	5	4	4	4	4	2	1	3	1	5	5	5		3
720	1.3275	2014-04-17 21:19:00	2014-04-17 21:38:00	19	2	3	3	2	3	3	300	1	1	2	1	2	3	0	0	0	0	0	1		2	3	3	1	1	1	1	2	2	3	3	4	3	4	4	3	2	2	3	2	4	4	3	4	2
733	1.4511	2014-04-17 23:02:00	2014-04-17 23:15:00	12	2	2	5	1	1	3	300	3	3	3	3	3	1	0	0	0	0	1	0	school work	2	4	1	1	1	1	1	1	1	1	3	5	5	2	4	4	2	1	3	1	5	4	5		2
367	0.7072	2014-04-16 20:52:00	2014-04-16 21:04:00	11	2	1	4	2	1	1	70	2	3	3	3		1	0	0	0	1	0	0		2	4	2	1	1	3	1	3	2	2	3	4	2	4	4	4	3	3	3	1	4	2	4		2
1010	3.6498	2014-04-20 15:37:00	2014-04-20 15:48:00	11	2	2	4	1	3	3	150	2	3	2	1	3	1	1	0	0	0	0	0		2	3	2	1	6	1	1	2	1	1	3	3	4	3	3	2	1	2	4	1	5	3	5		2
310	0.6354	2014-04-16 19:05:00	2014-04-16 19:29:00	24	2	1	4	1	1	1	20	3	3	3	3	3	2	0	0	0	0	0	1		2	2	2	1	1	1	1	1	2	4	3	4	4	3	4	3	4	3	3	3	2	3	6		1
945	1.1749	2014-04-19 21:59:00	2014-04-19 22:04:00	5	2	1	4	2	2	3	50	2	2	1	2	1	2	0	0	0	0	0	1		1	2	2		3	4	3	1	4	2	2	3	3	4	3	2	4	3	4	4	3	3	4		2
586	0.5642	2014-04-17 06:19:00	2014-04-17 06:40:00	21	2	3	3	1	3	1	160	2	3	2	2	3	1	1	1	1	0	0	0		1	4	3	3	1	2	1	1	3	3	3	5	5	5	5	5	1	3	2	3	5	4	5		2
639	1.4415	2014-04-17 15:03:00	2014-04-17 15:23:00	19	2	1	4	1	1	1	50	3	2	3	2	2	1	0	0	0	1	0	0		1	5	3	3	2	2	2	3	3	2	3	4	3	3	4	4	2	2	3	1	4	4	4		2
653	0.395	2014-04-17 16:22:00	2014-04-17 16:40:00	17	2	2	4	2	1	1	100	2	3	3	3	2	1	1	0	1	1	0	0		2	4	2	1	1	1	1	1	2	2	3	4	4	3	4	4	2	1	3	2	3	3	4		2
538	0.7888	2014-04-17 02:58:00	2014-04-17 12:53:00	595	1	3	3	1	2	3	150	3	3	2	2	2	2	0	0	0	0	0	1		2	3	2	2	2	1	2	2	2	2	3	4	4	3	4	4	3	3	2	2	5	5	5		2
758	0.9328	2014-04-18 01:14:00	2014-04-18 03:10:00	115	2	2	4	1	3	3	100	3	3	3	3	3	1	0	0	0	0	1	0	food being throwen away at school cafetrtia	2	3	2	1	1	1	1	1	1	1	3	5	5	5	5	5	1	1	2	1	2	1	5		2
799	0.3378	2014-04-18 12:44:00	2014-04-18 12:57:00	12	2	2	4	1	2	3	100	3	3	3	3	3	1	0	0	1	0	0	0		2	3	1	2	1	1	1	1	2	2	3	5	4	4	4	4	2	3	3	3	3	3	4		1
306	0.3961	2014-04-16 19:00:00	2014-04-16 19:14:00	13	2	1	4	2	1	3	150	3	3	3	2	2	2	0	0	0	0	0	1		2	5	3	1	2	1	1	1	2	2	3	5	5	5	4	5	1	1	3	2	4	5	3	3	2
762	0.3199	2014-04-18 01:24:00	2014-04-18 01:39:00	15	2	1	4	2	1	1	55	3	2	2	2	3	1	0	1	1	0	0	0		2	2	2	1	1	2	1	1	1	1	3	5	2	3	4	4	1	3	2	2	3	3	3	4	2
806	2.1554	2014-04-18 14:27:00	2014-04-18 15:07:00	40	2	1	5	2	1	3	100	3	3	3	2	3	1	1	0	1	0	0	0		2	3	3	3	1	3	1	3	3	4	3	3	5	3	4	3	2	3	3	3	5	4	5		2
45	1.5949	2014-04-16 14:51:00	2014-04-16 15:08:00	16	2	2	5	2	3	1	30	3	3	3	2	3	1	1	1	1	1	0	0		2	4	5	4	4	5	3	5	2	3	3	4	5	3	4	3	1	1	1	2	5	5	5		1
1029	1.6552	2014-04-20 19:22:00	2014-04-20 19:41:00	19	2	1	5	1	1	1	25	3	3	3	1	1	1	1	0	1	0	0	0		2	4	2	1	1	1	1	2	2	2	3	5	5	4	4	4	1	1	3	2	5	5	5		1
812	0.39	2014-04-18 15:27:00	2014-04-18 15:42:00	15	2	2	4	2	2	3	200	3	3	3	2	3	2	0	0	0	0	0	1		2	4		3	3	2	3	3	2	2	3	4	4	3	3	2	3	3	3	3	3	2	3	3	2
816	0.3289	2014-04-18 16:17:00	2014-04-18 16:53:00	36	2	3	4	2	3	4	250	2	2	1	1	1	2	0	0	0	0	0	1		2	4	1	2	1	2	1	1	2	3	3	3	3	3	2	1	1	1	3	2	2	2	4		2
416	1.7626	2014-04-16 22:26:00	2014-04-16 22:36:00	10	2	1	5	2	1	1	50	2	2	3	2	3	2	0	0	0	0	0	1		2	4	2	1	2	2	1	3	3	2	2	3	4	2	4	3	3	3	2	4	2	2	5		1
978	0.2519	2014-04-20 02:59:00	2014-04-20 03:19:00	20	2	2	4	2	2	1	200	3	1	2	1	2	1	1	0	0	0	0	0		2	4	2	2	1	1	1	1	2	2	3	5	4	4	5	5	2	2	3	3	4	3	4		2
289	0.4415	2014-04-16 18:40:00	2014-04-16 19:46:00	66	2	2	4	2	2	1	100	2	3	2	3	3	1	1	1	1	1	0	0		2	4	2	2	1	1	4	2	3	3	3	4	4		4	3	4	3	3	4	3	2	4		1
556	1.0733	2014-04-17 03:36:00	2014-04-17 03:50:00	13	2	2	5	1	2	1	150	3	3	3	2	3	1	1	1	1	0	0	0		2	4	1	2	1	1	1	2	2	2	3	5	5	5	5	5	2	2	3	2	3	3	3	3	1
1011	0.1975	2014-04-20 15:38:00	2014-04-20 15:49:00	11	2	1	5	1	2	3	150	3	3	2	1	2	1	0	0	1	0	0	0		1	3	1	2	1	1	1	2	1	1	3	3	4	3	2	6	1	2	2	1	5	4	5		1
950	0.3389	2014-04-19 22:34:00	2014-04-19 22:58:00	24	2	1	4	1	1	1	45	3	2	3	2	3	2	0	0	0	0	0	1		1	4	2	1	1	1	1	2	2	2	3	5	5	3	5	4	2	2	3	1	5	5	5		2
1015	1.7568	2014-04-20 15:59:00	2014-04-20 16:40:00	40	2	1	5	2	2	3	5	3	3	3	2	1	3	0	0	0	0	0	1		2	3		3		2	2	2	3	1	3	3	3	3	4	5	1	3	3	3	4	4	1	4	2
550	1.0977	2014-04-17 03:21:00	2014-04-17 03:49:00	27	1	3	2	1	2	3	80	3	3	2	1	1	1	1	1	1	1	1	0	how food at	1	4	2	5	1	2	3	3	3	3	3	3	5	3	4	4	3	2	3	3	2	3	1	1	1
32	1.0099	2014-04-16 14:45:00	2014-04-16 15:01:00	15	2	3	4	1	2	4	250	3	3	3	1	1	1	1	1	1	1	0	0		1	4		1	2	1	1	3	2	2	3	5	5	4	5	4	1	1	3	1	5	3	5		2
788	0.8924	2014-04-18 04:46:00	2014-04-18 05:01:00	14	2	1	4	2	2	3	400	1	2	2	1	1	2	0	0	0	0	0	1		2	3	4	4	1	1	3	3	4	3	3	3	3	3	3	3	4	2	4	3	5	5	5		2
982	0.3377	2014-04-20 04:14:00	2014-04-20 04:25:00	11	2	2	4	1	3	4	50	2	3	2	3	2	2	0	0	0	0	0	1		2	3	3	3	1	3	2	2	2	2	2	5	5	5	4	4	3	3	3	3	2	2	3	3	1
153	0.7875	2014-04-16 16:10:00	2014-04-16 16:31:00	20	1	1	3	2	2	4	100	2	1	2	1	3	3	0	0	0	0	0	1		2	4	2	1	1	1	1	1	2	2	3	4	4	2	5	4	1	2	3	3	2	2	4		2
304	1.0698	2014-04-16 18:58:00	2014-04-16 19:11:00	12	2	2	2	3	2	1	200	3	3	3	3	3	1	1	0	0	0	0	0		2	5	3	3	1	1	1	1	4	2	3	4	3	3	3	4	3	1	3	1	3	4	5		1
376	0.2874	2014-04-16 21:13:00	2014-04-16 22:38:00	85	2	1	4	2	2	3	350	3	3	2	2	3	3	0	0	0	0	0	1		2	4	3	2	2	1	1	4	3	3	3	3	3	2	3	2	4	2	2	2	5	5	5		1
317	0.7525	2014-04-16 19:11:00	2014-04-16 19:26:00	15	2	1	5	1	2	3	100	3	3	2	2	2	1	1	1	1	0	0	0		2	2	3	2	2	2	2	2	2	2	2	4	2	2	2	3	2	2	3	2	2	2	4		2
1016	1.9097	2014-04-20 16:21:00	2014-04-20 16:52:00	30	2	1	5	1	1	1	200	3	3	3	3	3	1	1	1	1	1	0	0		2	1	1	1	1	1	1	1	1	1	3	1	5	5	5	1	1	1	2	1	3	3	4		2
478	0.3032	2014-04-17 00:24:00	2014-04-17 00:51:00	27	2	2	4	1	1	3	250	3	3	3	3	3	2	0	0	0	0	0	1		2	3	2	3	2	1	2	2	2	2	2	5	4	4	5	5	2	2	3	2	4	4	3	4	2
671	1.0774	2014-04-17 17:39:00	2014-04-17 17:52:00	12	2	1	4	2	1	1	150	3	3	3	3	3	1	1	1	1	1	0	0		1	4	2	2	1	1	2	1	2	3	3	5	5	1	4	5	1	1	2	1	2	2	6		1
465	0.582	2014-04-17 00:05:00	2014-04-17 00:27:00	21	2	3	4	2	2	3	125	1	1	2	2	2	1	1	1	1	1	0	0		2	3	2	2	2	1	1	2	2	2	3	4	4	3	4	4	3	3	3	2	3	4	3	3	2
385	0.7936	2014-04-16 21:35:00	2014-04-17 00:49:00	193	2	3	4	2	3	4	60	3	3	3	1	2	3	0	0	0	0	0	1		2	2	1	1	1	1	1	1	1	1	3	5	5	3	5	5	1	2	3	2	4	3	5		2
923	3.6498	2014-04-19 20:02:00	2014-04-19 20:12:00	9	2	3	3	1	2	4	100		3	2	1	2	2	0	0	0	0	0	1		2	2	3	4	2	3	2	3	2	2	2	2	3	4	3	4	2	3	2	3		3	3	3	2
849	0.3236	2014-04-18 23:12:00	2014-04-18 23:37:00	25	2	2	5	2	1	3	100	2	2	3	2	2	1	1	1	1	0	0	0		2	4	4	3	1	4	1	4	2	2	3	4	5	4	4	3	3	2	4	2	5	4	4		2
257	1.2594	2014-04-16 17:48:00	2014-04-16 18:13:00	24	1	3	3	2	2	3	150	2	3	3	2	2	3	0	0	0	0	0	1		2	3	1	3	1	1	1	2	2	2	3	4	4	1	4	4	2	3	6	3	5	5	3	4	2
829	1.7217	2014-04-18 18:18:00	2014-04-18 18:30:00	12	2	3	2	2	1	1	100	3	3	3	3	2	3	0	0	0	0	0	1		2	3	3	2	2	2	2	2	2	3	3	5	5	3	5	5	4	2	3	2	4	3	6		2
160	0.8788	2014-04-16 16:19:00	2014-04-16 20:02:00	222	1	2	4	1	3	3	200	3	2	3	2	2	1	0	0	1	1	0	0		2	3	3	2	1	1	1	2	2	4	2	3	4	2	3	3	3	2	3	3	4	4	4		2
141	1.2174	2014-04-16 15:54:00	2014-04-16 16:13:00	19	2	1	4	2	1	1	100	2	2	3	2	3	2	0	0	0	0	0	1		2	3	2	3	3	1	1	2	3	2	3	5	4	5	4	4	3	3	2	2	3	2	4		2
592	0.8031	2014-04-17 08:16:00	2014-04-17 08:36:00	19	2	2	2	2	1	1	100	3	3	2	1	2	1	1	0	1	1	0	0		1	3	3	1	1	1	1	2	2	2	3	5	5	4	5	4	2	2	2	2	2	3	2	2	2
640	0.5554	2014-04-17 15:25:00	2014-04-17 15:49:00	24	1	3	5	1	2	4	250	2	3	3	1	2	1	1	0	1	1	0	0		2	3	1	1	1	1	1	1	2	3	3	4	5	2	4	4	1	1	2	2	5	3	5		2
486	1.19	2014-04-17 00:44:00	2014-04-17 01:10:00	26	1	1	2	1	2	3	100	1	1	1	1	1	2	0	0	0	0	0	1		2	1	3	3	4	3	3	5	3	2	3	2	2	2	2	2	2	2	2	2	2	2	2	2	2
634	0.2552	2014-04-17 14:38:00	2014-04-17 14:52:00	14	2	2	5	1	3	3	275	3	3	3	3	3	3	0	0	0	0	0	1		2	4	5	5	6	6	2	5	2	4	3	5	5	5	5	4	2	2	2	1	5	5	5		1
36	0.4217	2014-04-16 14:47:00	2014-04-16 14:57:00	10	2	3	4	2	1	4	250	3	3	3	1	1	2	0	0	0	0	0	1		2	3	2	1	1	1	1	2	2	2	3	5	4	4	4	5	1	1	2	3	5	5	5		2
246	0.6782	2014-04-16 17:39:00	2014-04-16 18:14:00	34	1	1	4	1	1	1	200	2	3	3	3	2	1	0	1	0	0	0	0		1	4	2	1	1	1	1	2	3	4	3	5	4	4	4	4	2	2	2	2	4	4	4		1
427	3.6498	2014-04-16 22:49:00	2014-04-16 22:59:00	10	2	3	3	2	3	4	125	2	3	2	3	1	3	0	0	0	0	0	1		1	3	2	3	3	2	2	3	2	2	3	3	4	3	3	2	3	3	3	3	3	3	3	4	2
611	0.3743	2014-04-17 12:29:00	2014-04-17 12:50:00	21	2	2	5	1	3	4	150	3	3	3	3	3	1	1	0	1	0	1	0	Getting the good stuff to Forgotten Harvest	2	3	1	2	1	1		1	1	1	3	5	4	4	5	5	1	2	2	2	5	4	5		2
42	0.2749	2014-04-16 14:50:00	2014-04-16 15:04:00	13	1	1	5	1	1	1	70	1	3	3	2	3	1	1	1	1	1	0	0		2	4	1	1	1	6	1	2	2	2	3	5	4	4	4	4	3	3	3	2	5	2	3	4	2
189	0.2949	2014-04-16 16:47:00	2014-04-16 16:57:00	10	2	3	4	1	3	4	400	2	3	3	2	3	2	0	0	0	0	0	1		2	3	2	1	1	1	1	2	2	2	3	2	4	4	4	3	1	2	2	1	5	5	5		2
659	1.2218	2014-04-17 16:51:00	2014-04-17 17:15:00	23	2	3	3	1	3	3	150	2	3	3	3	2	2	0	0	0	0	0	1		2	4	1	1	2	1	2	2	1	1	3	5	5	5	5	4	3	1	2	1	3	3	5		2
533	0.612	2014-04-17 02:44:00	2014-04-17 03:12:00	27	1	1	4	2	1	1	150	3	3	3	2	3	2	0	0	0	0	0	1		2	5	1	1	2	1	1	2	2	3	3	4	5	4	5	4	1	1	2	2	4	4	5		2
845	0.5078	2014-04-18 22:08:00	2014-04-18 22:16:00	8	2	1	2	2	1	1	30	2	3	3	3	3	1	1	0	1	0	0	0		2	4	1	3	1	2	1	1	2	2	3	5	5	3	4	4	1		3	1	5	5	5		1
1026	0.6436	2014-04-20 18:52:00	2014-04-20 19:11:00	19	2	1	4	2	1	1	15	3	3	3	3	3	2	0	0	0	0	0	1		2	5	2	1	1	1	1	1	1	1	3	5	4	4	5	4	2	2	3	2	1	1	5		1
825	1.2089	2014-04-18 17:50:00	2014-04-19 20:11:00	1581	2	3	2	1	3	4	50	3	3	3	2	2	3	0	0	0	0	0	1		2	4	1	1	1	1	1	2	2	2	3	5	5	5	4	4	2	3	2	3	4	4	5		2
245	0.6241	2014-04-16 17:37:00	2014-04-16 17:54:00	16	2	1	5	2	1	1	250	3	3	2	3	2	1	1	1	1	1	0	0		2	4	4	3	3	3	1	1	2		3	5	5	4	4	5	2	2	2	3	5	4	4		2
335	2.0049	2014-04-16 19:45:00	2014-04-16 20:04:00	18	2	1	5	1	1	1	110	2	2	2	2	2	2	0	0	0	0	0	1		2	3	1	1	2	1	1	1	1	1	3	5	5	5	4	4	1	2	3	2	3	3	4		2
787	0.5826	2014-04-18 04:41:00	2014-04-18 05:07:00	26	2	2	4	1	2	3	100	2	2	2	1	2	2	0	0	0	0	0	1		2	3	4	2	4	3	2	3	3	2	2	4	4	3	4	3	2	2	2	2		2	3	3	2
566	1.2773	2014-04-17 04:01:00	2014-04-17 04:55:00	54	2	1	3	2	1	1	30	2	2	3	1	2	1	1	0	1	1	0	0		2	4	3	4	2	3	2	2	2	2	3	1	4	2	4	5	1	3	4	2	3	1	6		2
452	0.7113	2014-04-16 23:39:00	2014-04-16 23:57:00	17	2	1	4	1	1	1	175	2	3	3	2	3	1	0	0	1	1	0	0		2	3	3	1	2	1	1	2	3	3	2	5	4	4	3	4	2	3	3	1	4	3	4		1
50	0.2766	2014-04-16 14:55:00	2014-04-16 15:06:00	10	2	3	2	2	2	4	100	3	3	2	1	2	2	0	0	0	0	0	1		2	4	2	3	1	1	1	2	3	2	3	4	4	3	4	4	2	3	6	3	4	4	4		2
778	0.5698	2014-04-18 02:32:00	2014-04-18 15:27:00	775	2	2	4	1	3	3	200	3	3	2	2	2	3	0	0	0	0	0	1		2	4	1	2	2	2	1	1	2	2	3	4	4	4	4	4	2	2	3	2	3	2	4		2
274	1.6982	2014-04-16 18:13:00	2014-04-16 18:25:00	11	2	2	5	2	2	1	75	3	3	3	2	3	1	0	0	1	1	0	0		1	3	3	1	1	1	1	2	2	2	3	5	5	2	4	4	2	3	2	3	4	2	5		1
614	1.1632	2014-04-17 12:39:00	2014-04-17 13:14:00	35	2	3	3	1	1	1	70	2	3	2	1	2	2	0	0	0	0	0	1		2	3	1	1	1	1	1	1	2	2	3	4	4	4	4	4	1	2	3	2	4	4	4		1
214	0.6793	2014-04-16 17:06:00	2014-04-16 17:37:00	30	2	1	5	2	1	1	400	1	2	2	1	1	1	1	0	1	1	0	0		2	4	1	1	1	2	1	1	2	2	3	5	5	2	2	4	3	4	3	2	3	3	3	2	2
28	3.2095	2014-04-16 14:44:00	2014-04-16 14:53:00	8	2	1	5	1	1	1	45	1	1	1	1	1	3	0	0	0	0	0	1		2	4	3	3	1	3	3	3	4	2	2	4	3	3	4	3	3	3	4	3	3	3	3	3	1
196	1.4359	2014-04-16 16:51:00	2014-04-16 17:41:00	50	1	1	5	2	1	1	150	3	3	3	3	3	2	0	0	0	0	0	1		2	5	1	1	1	1	1	2	2	2	2	4	4	4	4	3	2	1	2	1	2	1	3	2	2
461	0.7025	2014-04-16 23:58:00	2014-04-17 00:13:00	15	2	3	3	1	3	4	235	3	3	2	3	3	1	1	1	1	1	0	0		1	3	3	2	2	2	2	3	2	3	3	4	3	4	4	3	3	3	3	3	5	4	4		2
84	0.6939	2014-04-16 15:18:00	2014-04-16 15:32:00	13	2	1	4	1	1	3	75	1	1	2	3	2	2	0	0	0	0	0	1		2	3	4	3	4	2	4	4	2	2	3	3	2	4	3	3	4	3	3	3	2	2	3	3	1
568	0.9045	2014-04-17 04:04:00	2014-04-17 04:24:00	19	2	2	3	1	1	3	150	3	3	3	2	2	3	0	0	0	0	0	1		2	3	2	1	1	1	1	1	1	1	3	5	5	4	5	5	2	1	3	2	3	2	4		2
374	1.132	2014-04-16 21:02:00	2014-04-16 21:49:00	46	2	3	4	1	3	4	150	2	1	2	2	1	2	0	0	0	0	0	1		2	3	3	2	1	1	2	2	2	2	3	3	3	3	3	3	3	3	3	3	3	3	3	3	2
475	2.3993	2014-04-17 00:20:00	2014-04-17 00:32:00	12	1	1	4	2	2	1	200	2	3	3	2	3	1	0	0	0	1	0	0		1	4	5	3	2	1	1	4	3	3	2	5	5	5	4	5	3	3	1	2	1	2	2	4	1
47	0.8261	2014-04-16 14:53:00	2014-04-16 15:24:00	30	2	3	2	2	3	4	100	2	3	3	2	3	2	0	0	0	0	0	1		2	4	1	1	1	1	2	1	4	4	3	5	4	4	4	4	3	3	3	2	2	2	4		1
572	0.8682	2014-04-17 04:22:00	2014-04-17 04:59:00	37	2	1	4	1	1	1	70	2	3	2	2	2	1	1	1	1	1	0	0		1	3	2	3	1	1	1	3	2	2	3	3	3	2	4	2	3	3	3	3	4	4	4		2
756	0.1876	2014-04-18 01:09:00	2014-04-18 01:16:00	7	2	2	4	2	2	3	69	3	3	3	3	3	2	0	0	0	0	0	1		2	2	1	1	1	1	1	1	2	4	2	2	2	2	2	2	2	2	2	2	3	3	3	3	2
981	1.0352	2014-04-20 03:41:00	2014-04-20 04:16:00	35	2	2	5	1	1	1	40	3	3	3	3	3	2	0	0	0	0	0	1		2	4	1	1	1	1	1	1	1	1	3	5	5	4	5	5	1	1	1	1	5	2	5		2
78	1.9328	2014-04-16 15:14:00	2014-04-16 15:34:00	19	2	3	4	2	1	4	50	3	3	3	3	3	1	1	1	1	1	0	0		1	4	3	2	2	3	2	3	3	3	3	4	4	4	4	5	1	4	2	3	3	3	4		2
942	1.1154	2014-04-19 21:50:00	2014-04-19 22:04:00	13	2	1	2	2	1	3	90	2	3	3	1	2	2	0	0	0	0	0	1		2	3	2	1	1	1	1	2	2	2	3	3	4	3	4	3	3	3	3	3	2	4	4		2
1033	1.5825	2014-04-20 21:06:00	2014-04-20 21:19:00	12	2	1	4	1	2	1	120	3	3	2	3	2	2	0	0	0	0	0	1		2	4	4	4	3	5	4	5	2	2	3	5	5	4	4	4	3	4	3	4	2	2	3	3	1
489	0.5718	2014-04-17 00:49:00	2014-04-17 01:06:00	17	2	2	4	2	1	3	150	3	3	3	2	2	2	0	0	0	0	0	1		2	4	1	1	1	1	1	1	2	2	3	4	2	2	2	3	3	2	3	2	5	5	5		2
197	0.6529	2014-04-16 16:52:00	2014-04-16 17:06:00	14	2	1	5	2	1	1	500	3	3	3	3	3	2	0	0	0	0	0	1		2	4	3	2	2	2	3	2	2	3	3	5	5	3	5	4	2	2	3	2	3	2	4		1
1027	0.9749	2014-04-20 18:54:00	2014-04-20 19:35:00	41	2	2	4	1	1	1	50	2	3	3	2	2	1	1	0	0	0	0	0		2	4	2	2	2	2	1	2	2	2	3	4	2	2	4	4	2	4	1	1	4	2	3	4	2
910	0.3469	2014-04-19 19:16:00	2014-04-19 19:27:00	10	1	3	3	1	2	4	200	2	3	2	1	2	1	1	0	0	1	0	0		2	3	2	2	2	2	2	2	2	2	3	5	5	5	5	5	2	2	3	1	5	5	5		2
960	0.8598	2014-04-19 23:56:00	2014-04-20 00:17:00	21	2	3	3	2	3	4	150	2	3	2	3	3	2	0	0	0	0	0	1		2	3	1	1	1	1	1	2	1	1	3	5	4	4	4	4	2	1	2	2	5	4	5		2
939	1.6036	2014-04-19 21:40:00	2014-04-19 22:06:00	26	1	2	5	1	1	4	218	2	2	1	1	2	1	1	1	1	1	0	0		1	5	5	5	5	5	5	5	7	4	1	5	5	5	5	5	3	5	5	5	2	2	2	2	1
559	0.4008	2014-04-17 03:41:00	2014-04-17 06:54:00	193	2	1	5	4	1	1	75	3	3	3	2	3	2	0	0	0	0	0	1		2	4	2	1	1	1	1	1	1	1	3	2	2	3	3	2	2	3	3	2	4	2	4		2
217	0.5473	2014-04-16 17:07:00	2014-04-16 17:23:00	16	2	1	4	1	2	3	100	2	2	2	1	1	1	1	0	0	0	0	0		2	4	5	4	4	3	5	5	2	2	3	5	5	4	5	5	2	2	2	3	4	4	4		1
389	1.0751	2014-04-16 21:38:00	2014-04-16 22:00:00	22	2	2	3	2	1	3	160	3	3	2	3	3	2	0	0	0	0	0	1		2	4	1	1	1	1	1	2	2	3	3	2	5	1	2	4	2	1	2	2	3	3	3	3	1
946	0.5364	2014-04-19 22:12:00	2014-04-19 22:42:00	30	1	3	4	1	3	4	100	3	3	3	3	3	1	0	0	0	1	0	0		1	4	1	1	1	1	1	1	1	1	3	5	5	5	5	5	1	1	1	1	5	3	5		2
474	0.4971	2014-04-17 00:19:00	2014-04-17 00:31:00	11	2	2	4	3	1	4	75	3	2	2	2	2	2	0	0	0	0	0	1		2	1	3	3	3	3	3	3	2	2	2	2	3	3	3	2	3	3	3	3	2	2	2	2	2
970	1.2964	2014-04-20 01:25:00	2014-04-20 02:14:00	49	2	1	4	3	1	1	300	2	3	1	1	1	1	0	0	0	0	0	1		2	3	1	1	1	2	1	1	3	2	3	2	3	3	4	4	4	3	3	3	3	4	5		1
260	0.8631	2014-04-16 17:56:00	2014-04-16 18:43:00	47	2	2	5	1	3	3	56	3	3	3	2	3		0	0	0	0	0	1		1	4	1	1	1	1	1	1	1	1	3	5	5	5	5	4	1	1	1	1	2	2	5		2
531	0.6491	2014-04-17 02:44:00	2014-04-17 03:00:00	15	2	3	4	2	3	3	100	3	3	3	2	2	2	0	0	0	0	0	1		2	4	4	2	3	1	1	3	3	4	3	3	3	3	4	3	2	2	3	2	2	3	2	2	2
69	0.8715	2014-04-16 15:07:00	2014-04-16 15:42:00	35	1	2	4	2	2	4	200	3	3	3	2	3	2	0	0	0	0	0	1		2	3	2	2	3	3	2	3	2	2	1	4	3	4	2	3	2	4	2	2	2	2	2	3	1
104	1.1231	2014-04-16 15:30:00	2014-04-16 15:37:00	6	2	1	4	1	1	1	50	3	3	2	2	3	2	0	0	0	0	0	1		2	4	1	1	1	1	1	1	1	1	2	5	5	5	5	5	5	5	5	5	3	3	3	3	2
492	0.3851	2014-04-17 01:07:00	2014-04-17 01:49:00	41	2	1	2	4	1	1	75	3	3	3	3	3	2	0	0	0	0	0	1		2	4	2	1	1	1	1	1	1	1	3	5	2	3	4	5	1	1	3	2	5	4	5		2
904	1.132	2014-04-19 17:30:00	2014-04-19 17:57:00	26	2	1	4	1	1	1	100	3	3	3	3	3	1	1	0	1	1	0	0		1	4	1	1	1	1	1	2	2	2	3	4	5	4	5	4	2	2	2	2	5	3	5		2
493	0.3231	2014-04-17 01:10:00	2014-04-17 01:27:00	17	2	1	3	1	1	1	100	3	2	3	3	3	1	1	1	1	1	0	0		1	4	3	2	2	1	2	2	2	2	3	5	5	5	5	5	2	2	3	2	2	3	4		2
5	0.4731	2014-04-16 14:30:00	2014-04-16 14:57:00	27	2	2	2	3	3	3	125	3	3	2	1	2	2	0	0	0	0	0	1		2	2	1	1	1	1	1	1	1	1	3	3	3	2	3	3	1	3	3	2	2	2	3	2	2
351	1.4198	2014-04-16 20:20:00	2014-04-16 20:33:00	12	2	1	2	1	1	1	200	3	2	2	3	2	2	0	0	0	0	0	1		2	4	5	3	4	4	3		2	2	2	5	4	3	3	2	2	3	2	2	5	5	3	5	2
303	2.2235	2014-04-16 18:57:00	2014-04-16 19:08:00	10	2	2	3	2	1	1	150	2	3	3	2	3	3	0	0	0	0	0	1		2	4	3	4	2	2	2	2	3	2	3	5	3	2	5	4	2	3	2	4	4	4	4		2
40	1.1115	2014-04-16 14:50:00	2014-04-16 15:48:00	58	1	3	2	1	2	3	180	2	2	2	2	2	1	1	0	1	0	0	0		2	2	1	2	2	1	1	3	2	2	3	4	4	4	4	4	3	2	2	2	4	4	5		2
596	0.2904	2014-04-17 10:41:00	2014-04-17 11:00:00	18	2	3	3	1	2	1	100	2	3	2	3	3	1	1	1	0	0	0	0		2	4	2	1	2	1	1	1	2	2	3	4	5	4	4	4	1	1	2	1	3	3	4		2
405	0.469	2014-04-16 22:12:00	2014-04-16 22:27:00	14	2	1	5	2	1	1	125	2	2	2	2	2	3	0	0	0	0	0	1		2	4	2	2	2	1	2	3	2	3	3	5	3	3	3	3	3	3	2	3	4	3	3	3	1
818	1.3872	2014-04-18 16:47:00	2014-04-18 17:00:00	13	1	1	5	1	1	1	170	2	3	3	2	2	1	1	0	0	0	0	0		2	3	1	1	1	1	1	2	2	2	3	4	3	4	4	3	2	2	2	3	4	2	5		1
394	1.0772	2014-04-16 21:51:00	2014-04-16 22:08:00	17	1	1	5	1	1	3	200	3	3	3	3	3	1	1	1	1	0	0	0		1	3	2	3	1	1	1	1	2	2	3	4	4	4	4	3	2	3	2	3	5	4	4		1
105	1.0396	2014-04-16 15:30:00	2014-04-16 15:45:00	14	2	1	3	1	2	1	75	2	3	2	3	3	3	0	0	0	0	0	1		2	2	3	1	1	1	2	2	2	2	3	5	4	4	5	4	1	2	3	2	2	2	4		2
629	0.1789	2014-04-17 13:58:00	2014-04-17 14:20:00	22	1	1	4	2	1	1	150	3	3	2	2	1	1	1	0	1	1	0	0		2	5	2	2	2	2	2	2	3	3	2	2	2	2	5	2	2	2	3	2	4	4	4		2
987	1.2468	2014-04-20 06:38:00	2014-04-20 16:58:00	620	2	1	2	2	1	1	275	3	2	3	3	2	1	0	0	1	0	0	0		1	4	4	1	1	4	2	3	4	3	2	3	4	3	3	4	3	3	4	3	4	4			2
326	2.7157	2014-04-16 19:31:00	2014-04-16 19:35:00	3	2	3	2	1	3	4	250	1	1	1	2	2	2	0	0	0	0	0	1		2	5	3	4	2	3	1	4	2	1	2	3	3	2	2	2	3	3	2	3	4	2	2	3	2
95	1.2424	2014-04-16 15:22:00	2014-04-16 15:50:00	27	2	1	4	1	1	1	80	1	3	2	3	3	1	1	0	1	0	0	0		2	3	2	3	2	2	2	3	2	2	3	5	4	4	4	4	2	3	3	2	2	2	5		2
530	1.512	2014-04-17 02:42:00	2014-04-17 02:47:00	4	2													0	0	0	0	0	1						6
262	2.6201	2014-04-16 17:57:00	2014-04-16 18:09:00	11	2	1	3	2	1	1	50	3	1	3	1	1	2	0	0	0	0	0	1		2	4	1	1	1	1	1	1	1	1		3	3	2	1		1	1	1	4	3	3	3	3	1
27	2.2386	2014-04-16 14:43:00	2014-04-16 14:46:00	2	2	3	1	4	3	4							2	0	0	0	0	0	1		2	2									2
985	0.2664	2014-04-20 05:07:00	2014-04-20 05:34:00	27	1	3	4	1	1	3	100	3	3	2	1	1	2	0	0	0	0	0	1		2	3	4	4	3	4	2	2	2	1	3	5	4	5	4	4	2	3	3	3	4	4	4		2
337	0.8545	2014-04-16 19:49:00	2014-04-19 19:33:00	4303	2	3	2	1	2	3	80	3	2	2	3	3	1	1	0	0	0	0	0		2	4		1	6	3	2	2	2	2	3	4	4	3	5	4	2	2	2	3	4	4	4		1
418	0.3029	2014-04-16 22:31:00	2014-04-16 22:47:00	16	2	3	3	1	3	4	150	2	2	3	3	3	3	0	0	0	0	0	1		2	4	2	1	1		2	2	1	1	3	5	5	4	4	4	2	2	2	2	5	5	5		3
216	3.4483	2014-04-16 17:06:00	2014-04-16 17:31:00	24	2	1	2	2	1	1	100	2	3	1	1	1	2	0	0	0	0	0	1		2	4	3	1	1	1	1	3	3	3	2	1	1	3	4	6	4	1	3	2	4	3	5		2
921	0.6449	2014-04-19 19:52:00	2014-04-19 20:21:00	28	2	1	4	2	1	1	50	3	3	3	3	3	3	0	0	0	0	0	1		2	3	1	1	1	1	1	1	1	1	3	4	4	3	4	2	1	1	3	2	3	2	4		2
1003	1.3159	2014-04-20 14:13:00	2014-04-20 15:54:00	101	2	1	4	2	1	1	125	3	2	3	3	2	3	0	0	0	0	0	1		2	2	1	1	1	6	2	2	1	1	3	5	4	3	4	4	1	1	3	6	6	6	6		1
768	0.5626	2014-04-18 01:47:00	2014-04-18 02:03:00	16	2	2	4	2	2	3	40	2	2	2	2	2	2	0	0	0	0	0	1		2	4	1	1	1	1	1	1	2	2	3	3	2	2	3	4	3	2	3	3	3	3	3	3	1
657	0.3929	2014-04-17 16:35:00	2014-04-17 16:54:00	18	2	1	5	1	1	1	85	3	3	2	2	2	1	1	0	0	1	0	0		2	5	4	3	2	6	2	2	3	3	3	3	4	3	6	4	6	6	3	2	5	6	6		1
944	1.6275	2014-04-19 21:58:00	2014-04-20 03:09:00	311	1	1	4	1	2	1	75	3	3	3	3	3	1	0	1	1	1	0	0		1	4	4	4	3	3	3	5	3		3	4	4	4	4	4	2	2	3	2	2	1	5		2
263	0.7405	2014-04-16 17:58:00	2014-04-16 18:16:00	18	2	1	4	2	1	3	200	3	3	2	2	2	2	0	0	0	0	0	1		2	3	3	3	1	1	1	3	2	3	3	5	5	2	5	5	3	2	3	3	4	4	5		1
468	1.759	2014-04-17 00:14:00	2014-04-17 00:36:00	22	2	1	3	1	1	1	85	3	3	1	3	3	2	0	0	0	0	0	1		2	2	3	3	2	2	1	3	2	3	2	2	2	4	4	3	3	2	1	3	4	3	6		2
1035	0.5375	2014-04-20 21:30:00	2014-04-20 21:54:00	24	2	1	3	2	1	1	50	3	3	3	2	3	3	0	0	0	0	0	1		2	4	1	1	1	1	1	1	2	2	3	4	5	3	4	4	2	2	2	2	3	2	4		1
225	0.966	2014-04-16 17:23:00	2014-04-16 17:38:00	14	2	1	5	1	1	1	150	3	3	1	2	2	3	0	0	0	0	0	1		2	3	1	1	1	1	1	1	1	1	3	3	3	3	3	1	1	1	2	1	5	5	5		2
479	0.3459	2014-04-17 00:27:00	2014-04-17 00:43:00	16	1	3	3	1	3	3	150	2	2	2	3	2	2	0	0	0	0	0	1		2	1	3	4	4	4	4	4	3	3	2	1	1	1	1	1	1	1	1	1	3	3	3	3	3
202	0.7846	2014-04-16 16:58:00	2014-04-16 17:22:00	23	1	1	4	2	1	4	220	2	2	2	1	1	3	0	0	0	0	0	1		2	2	1	2	1	1	1	2	2	3	3	4	4	4	3	4	1	1	2	3	4	4	4
763	0.4878	2014-04-18 01:31:00	2014-04-18 01:42:00	10	2	3	4	2	3	4	600	3	2	2	2	3	2	0	0	0	0	0	1		2	4	2	2	1	1	2	2	2	3	3	5	4	4	3	2	4	3	3	3	4	4	4		2
1007	1.183	2014-04-20 15:20:00	2014-04-20 15:33:00	13	2	2	4	2	2	3	500	1	2	2	2	2	1	1	1	0	1	0	0		2	3	4	4	3	4	2	4	3	3	2	5	3	4	3	3	3	3	4	2	4	4	5		1
75	0.3263	2014-04-16 15:13:00	2014-04-16 15:24:00	10	2	3	3	2	2	3	200	3	3	3	1	3	2	0	0	0	0	0	1		2	3	1	1	1	1	1	2	2	2	3	5	4	4	5	4	2	2	2	2	4	4	4		2
993	3.0504	2014-04-20 09:49:00	2014-04-20 10:03:00	13	2	1	4	1	1	1	200	3	2	3	2	3	1	1	0	0	1	0	0		2	4	5	4	3	2	1	4	3	2	3	4	3	5	4	3	2	4	4	3	4	5	4		2
690	1.3482	2014-04-17 19:09:00	2014-04-17 19:25:00	15	2	1	4	2	1	1	150	2	3	2	2	2	2	0	0	0	0	0	1		2	5	3	1	1	1	1	1	2	2	3	5	4	4	5	4	2	1	2	2	5	5	5		1
675	0.3916	2014-04-17 17:59:00	2014-04-17 18:09:00	9	2	1	1	2	1	4	160	3	2	2	1	1	2	0	0	0	0	0	1		2	3	3	1	2	1	1	3	3	2	2	5	4	3	4	5	4	3	6	1	3	5	4		2
415	2.608	2014-04-16 22:24:00	2014-04-16 22:34:00	9	2	2	4	3	2	3	50	3	3	2	2	3	1	0	0	0	1	0	0		2	3	3	3	3	3	3	3	3	3	2	3	3	3	3	4	4	3	4	3	1	1	1	2	2
198	3.0597	2014-04-16 16:53:00	2014-04-16 17:00:00	6	1	1	4	1	1	1	150	3	3	3	3	3	2	0	0	0	0	0	1		2	4	3	3	3	3	3	3	3	2	2	3	3	3	3	3	3	3	3	3	3	3	3	3	2
177	0.4925	2014-04-16 16:32:00	2014-04-16 16:49:00	16	2	3	3	2	2	3	100	2	3	3	2	2	1	0	1	0	1	0	0		2	3	2	1	1	1	1	2	2	2	3	5	5	3	5	4	3	3	4	2	3	3	5		1
892	1.1683	2014-04-19 13:29:00	2014-04-19 13:56:00	26	2	1	3	3	1	1	100	1	1	2	2	2	1	0	0	0	0	1	0	restrents giving fod to shelters	2	3	3	2	3	2	3	4	2	2	2	1	3	2	1	3	2	3	3	2	2	2	4		1
931	0.8078	2014-04-19 20:38:00	2014-04-19 20:49:00	11	2	2	4	1	1	1	200	3	3	3	2	2	1	1	1	0	0	0	0		2	3	2	2	1	1	1	1	2	3	3	4	4	4	4	4	3	3	3	2	4	4	4		2
174	1.6576	2014-04-16 16:28:00	2014-04-16 16:35:00	7	2	2	3	2	3	3	70	3	3	3	3	3	2	0	0	0	0	0	1		2	4	6	3	6	3	4	6	4	2	2	6	6	6	6	6	6	6	6	6	6	6	6		1
859	1.2537	2014-04-19 00:13:00	2014-04-19 00:35:00	21	1	1	3	2	1	1	100	3	3	2	2	1	2	0	0	0	0	0	1		2	3	2	2	1	1	3	1	3	3	2	3	4	1	2	2	2	1	5	2	3	5	4		1
1012	0.604	2014-04-20 15:43:00	2014-04-20 15:58:00	15	1	1	3	2	3	4	150	3	3	3	2	2	1	0	0	0	0	0	1		1	4	3	3	2	1	3	1	2	4	3	3	3	3	2	2	3	3	3	3	2	2	2	1	1
453	1.1423	2014-04-16 23:42:00	2014-04-16 23:55:00	12	2	2	5	2	1	3	400	3	3	3	3	3	1	1	1	0	1	0	0		2	5	3	3	3	1	1	3	3	3	2	1	3	3	2	6	4	3	3	2	4	4	4		1
404	2.7988	2014-04-16 22:08:00	2014-04-16 22:23:00	14	1	3	4	1	1	1	300	2	3	3	3	3	1	1	0	0	1	0	0		2	4	1	3	1	2	1	1	2	4	3	2	4	2	4	3	2	3	4	3	1	1	3	2	2
519	0.2474	2014-04-17 02:16:00	2014-04-17 02:27:00	11	2	3	3	2	3	4	10	1	1	1	1	1	3	0	0	0	0	0	1		2	1	6	6	6	6	6	6	1	1	2	6	6	6	6	6	6	6	6	6	6	6	6		2
49	0.5517	2014-04-16 14:55:00	2014-04-16 15:12:00	16	2	2	3	4	1	1	75	3	3	2	2	2	1	1	1	1	0	0	0		2	4	2	2	2	1	1	1	2		3	2	2	3	3	3	3	2	3	2	2	3	4		2
510	0.1579	2014-04-17 01:48:00	2014-04-17 02:01:00	12	2	2	2	2	2	1	250	2	3	2	1	2	1	1	0	0	0	0	0		2	4	2	2	1	1	1	1	1	1	3	3	4	3	4	2	2	2	3	2	3	3	4		1
867	0.329	2014-04-19 01:49:00	2014-04-19 05:00:00	190	2	1	3	2	1	1	300	3	3	3	1	2	2	0	0	0	0	0	1		2	3	1	1	1	1	1	1	2	1	2	5	5	5	5	5	1	1	2	1	5	3	5		2
783	0.7385	2014-04-18 03:36:00	2014-04-18 03:51:00	14	1	1	3	2	1	1	150	2	1	2	1	1	2	0	0	0	0	0	1		2	4	2	3	1	3	1	2	2	2	3	1	5	3	4	3	1	1	3	1	5	5	5		1
484	1.3659	2014-04-17 00:40:00	2014-04-17 01:02:00	22	2	1	3	2	1	3	100	3	3	2	1	2	2	0	0	0	0	0	1		2	3	1	2	1	1	1	2	2	2	3	5	5	2	5	4	1	1	3	1	4	1	4		2
870	1.7781	2014-04-19 02:32:00	2014-04-19 02:42:00	9	1	2	5	2	1	1	160	3	3	3	3	3	1	1	0	0	0	0	0		1	4	5	2	3	6	2	5	2	2	3	4	4	5	4	4	2	3	3	2	5	5	4		1
137	0.8437	2014-04-16 15:51:00	2014-04-16 16:19:00	28	2	1	3	4	1	1	25	2	3	2	1	2	3	0	0	0	0	0	1		2	4	3	5	3	3		2	4	2	2	3	4	3	3	3	2	3	3	2	3	3	3		1
685	0.1579	2014-04-17 18:57:00	2014-04-17 19:11:00	14	2	1	2	3	1	1	100	3	3	3	1	2	3	0	0	0	0	0	1		2	4	3	3	2	4	3	2	4	4	2	4	3	2	3	4	3	3	3	3	1	2	3	4	1
703	1.8171	2014-04-17 20:16:00	2014-04-17 20:26:00	9	1	2	2	2	2	4	200	2	3	2	1	1	1	1	1	1	1	0	0		2	5	3	3	3	2	2	3	3	2	2	4	2	3	3	3	4	4	3	4	3	3	2	2	2
694	0.7056	2014-04-17 19:29:00	2014-04-18 17:41:00	1332	1	1	5	1	2	3	150	3	3	3	3	2	2	0	0	0	0	0	1		2	3	3	2	2	1	1	4	2	3	3	5	5	5	3	2	3	4	3	3	2	2	4		1
739	2.3401	2014-04-17 23:36:00	2014-04-18 01:01:00	84	2	1	5	1	1	1	100	2	3	3	3	3	3	0	0	0	0	0	1		2	3	2	1	2	1	1	2	2	2	3	4	4	4	5	3	1	1	2	2	2	2	5		1
229	0.4159	2014-04-16 17:24:00	2014-04-16 17:39:00	14	1	1	5	2	1	3	150	3	3	3	3	2	1	1	1	1	1	0	0		1	4	5	3	3	5	5	4	3	4	3	4	4	3	4	4	3	3	2	2	4	2	4		2
875	0.6916	2014-04-19 04:31:00	2014-04-19 04:41:00	9	1	3	5	1	3	3	100	3	3	1	2	1	2	0	0	0	0	0	1		2	4	4	2	4	4	4	2	2	3	2	1	4	3	3	1	1	2	3	1	2	2	4		2
386	0.5501	2014-04-16 21:35:00	2014-04-16 21:44:00	9	2	2	5	1	2	3	200	3	3	3	3	3	1	0	1	1	0	0	0		2	2	5	5	5	3	5	3	1	2	3	4	4	1	1	4	1	2	3	5	2	2	4		2
118	3.6498	2014-04-16 15:38:00	2014-04-16 16:00:00	21	1	1	4	2	1	1	60	2	2	3	2	2	2	0	0	0	0	0	1		2	3	3	1	3	1	3	3	4	2	2	3	3	3	3	3	3	3	3	3	2	2	2	2	1
288	0.6354	2014-04-16 18:38:00	2014-04-16 18:56:00	17	2	3	3	1	3	4	85	2	3	3	3	3	3	0	0	0	0	0	1		2	4	4	4	4	4	3	4	1	1	3	5	4	4	4	5	4	2	3	2	4	2	5		2
251	3.6498	2014-04-16 17:44:00	2014-04-16 17:59:00	15	1	2	4	2	2	1	75	2	2	3	2	2	2	0	0	0	0	0	1		2	3	3	2	1	1	1	2	2	2	3	4	4	3	4	4	3	3	3	3	4	4	4		1
773	0.401	2014-04-18 02:03:00	2014-04-18 02:19:00	15	2	3	3	2	3	4		2	3	2	3	3	3	0	0	0	0	0	1		2	3	1	1	1	1	1	2	2	2	3	4	5	3	4	4	3	2	2	2	4	4	4		2
998	1.2865	2014-04-20 12:41:00	2014-04-20 12:57:00	15	2	1	5	1	1	1	150	3	3	3	2	2	3	0	0	0	0	0	1		2	4	1	2	1	2	1	1	2	1	3	5	5	5	5	4	1	1	2	1	4	3	4		1
774	1.864	2014-04-18 02:08:00	2014-04-18 02:47:00	38	2	1	5	1	1	1	40	3	3	3	3	3	2	0	0	0	0	0	1		1	4	3	1	1	1	1	1	2	2	3	4	5	4	5	4	1	2	2	1	2	2	5		2
884	0.6078	2014-04-19 07:17:00	2014-04-19 07:38:00	21	2	1	5	1	1	1	100	3	3	2	1	2	1	0	0	0	0	1	0	TV	2	4	4	3	2	4	4	4	1	2	3	4	2	1	4	4	1	2	3	2	4	2	3	3	2
580	2.2731	2014-04-17 05:16:00	2014-04-17 05:24:00	8	2	1	2	3	1	1	100	3	3	3	2	1	2	0	0	0	0	0	1		2	3	1	1	1	1	1	1	2	2	3	2	4	4	4	4	4	4	3	3	2	2	2	2	2
1000	1.9383	2014-04-20 13:41:00	2014-04-20 14:06:00	24	2	2	4	1	2	3	200	2	3	3	1	1	2	0	0	0	0	0	1		2	4	1	1	1	1	1	1	1	1	3	4	5	4	5	4	1	2	3	1	4	4	5		2
909	0.2218	2014-04-19 19:15:00	2014-04-19 19:50:00	35	2	3	1	4	3	4	100	3	3	3	3	3	3	0	0	0	0	0	1		2	3	4	2	4	3	4	3	5	3	3	4	3	2	3	2	3	3	3	4	1	2			1
34	0.8126	2014-04-16 14:46:00	2014-04-16 14:57:00	11	2	1	4	1	1	1	60	3	2	3	3	3	1	1	1	0	0	0	0		2	3	1	1	1	1	1	1	1	1	3	2	4	4	4	3	2	1	3	1	2	2	5		1
138	0.4558	2014-04-16 15:52:00	2014-04-16 16:13:00	20	2	1	4	3	1	1	200	3	3	2	2	3	1	1	0	0	0	0	0		2	5	2	4	2	3	1	2	3	2	3	5	3	4	5	3	2	4	2	2	2	3	4		1
313	0.844	2014-04-16 19:07:00	2014-04-16 19:24:00	16	2	1	5	2	1	1	25	3	3	2	1	1	3	0	0	0	0	0	1		2	4	1	2	1	1	1	2	2	2	2	4	4	4	3	4	2	3	3	4	4	3	4		2
810	0.9709	2014-04-18 15:06:00	2014-04-18 15:16:00	9	1	2	5	2	3	3	300	3	3	3	1	3	2	0	0	0	0	0	1		2	3	1	3	2	1	2	3	3	2	3	5	4	5	5	4	1	3	3	2	5	4	5		2
854	2.1212	2014-04-18 23:29:00	2014-04-19 00:20:00	51	2	3	4	2	3	4	150	2	3	3	3	3	2	0	0	0	0	0	1		1	4	2	3	3	1	2	4	4	4	2	3	2	2	2	2	3	2	3	3	4	4	4		1
170	0.732	2014-04-16 16:24:00	2014-04-16 16:59:00	34	2	1	4	1	1	1	75	3	3	3	3	3	1	1	1	1	1	0	0		2	4	1		6	1	1	1	2	2	3	5	5	5	5	5	1	1	1	1	5	3	5
924	0.824	2014-04-19 20:10:00	2014-04-19 20:24:00	14	2	1	4	2	1	1	165	1	3	2	2	3	1	0	0	1	1	0	0		2	4	2	2	2	1	1	1	3	2	3	3	4	4	4	4	2	1	3	2	4	5	4		1
513	0.6281	2014-04-17 02:00:00	2014-04-17 02:29:00	29	2	2	4	2	2	3	30	1	1	1	1	1	2	0	0	0	0	0	1		2	3	3	3	3	3	1	3	2	3	1	3	3	3	3	3	3	3	3	3	4	4	4		2
801	1.8544	2014-04-18 13:35:00	2014-04-18 14:27:00	51	2	1	2	4	1	1	50	1	1	2	1	1	2	0	0	0	0	0	1		2	2	1	1	1	1	1	1	2	1	3	6	5	5	3	6	2	1	3	1	3	3	3	3	2
540	0.6725	2014-04-17 03:02:00	2014-04-17 03:22:00	19	2	2	4	2	2	3	300	2	3	3	3	3	2	0	0	0	0	0	1		2	3	2	3	1	3	2	2	2	3	2	4	4	4	3	4	2	4	3	3	3	3	4		1
1052	1.4981	2014-04-21 02:19:00	2014-04-21 02:32:00	13	2	2	3	2	2	3	125	3	3	1	1	1	2	0	0	0	0	0	1		2	3	2	3	2	3	2	2	3	1	3	1	3	1	1	1	1	1	3	1	3	3	3	3	2
940	0.6837	2014-04-19 21:46:00	2014-04-19 22:18:00	31	1	3	3	2	2	4	200	2	2	2	1	2	1	1	0	1	0	0	0		2	4	3	2	2	1	2	3	3	2	3	4	4	4	3	4	3	2	3	2	3	3	4		2
97	0.8884	2014-04-16 15:25:00	2014-04-16 15:38:00	12	2	3	5	1	3	3	160	2	2	2	2	2	2	0	0	0	0	0	1		2	1	3	3	3	3	3	4	2	2	3	5	5	4	5	4	2	2	2	1	4	4	2	4	2
957	0.9378	2014-04-19 23:35:00	2014-04-19 23:45:00	10	2	3	1	4	3	4	50	1	1	2	1	1	3	0	0	0	0	0	1		2	4	2	2	2	2	2	2	2	2	3	2	4	2	3	3	3	2	2	2	4	3	4		2
29	0.6588	2014-04-16 14:44:00	2014-04-16 15:09:00	24	1	1	4	1	2	1	200	1	2	2		2	3	0	0	0	0	0	1		2	4	2	1	2	1	1	2	3	2	3	5	3	3	3	1	2	3	3	2	4	4	4		2
547	1.7767	2014-04-17 03:14:00	2014-04-17 03:28:00	14	2	1	4	1	1	1	135	3	3	3	3	3	1	0	0	1	1	0	0		1	4	5	4	2	2	2	2	2	2	3	3	5	4	4	3	2	2	2	2	5	5	5		2
183	1.312	2014-04-16 16:41:00	2014-04-16 16:54:00	13	2	1	3	1	3	1	200	2	2	3	2	2	1	1	1	1	0	0	0		1	4	3	2	2	1	1	3	3	3	3	3	4	4	2	4	3	3	2	3	2	2	3	2	2
740	0.8957	2014-04-17 23:36:00	2014-04-17 23:49:00	12	2	1	5	2	1	1	200	3	3	3	3	3	3	0	0	0	0	0	1		2	4	2	2	1		2	2	2	2	3	3	2	3	3	4	1	2	3	3	5	5	5		1
1053	0.3654	2014-04-21 02:33:00	2014-04-21 03:05:00	31	2	3	2	2	3	3		3	3	3	1	2	3	0	0	0	0	0	1		2	3	2	1	2	2	3	2	2	2	3	4	4	4	4	3	3	4	3	2	3	3	4		1
521	0.757	2014-04-17 02:22:00	2014-04-17 02:44:00	22	1	3	1	1	3	4	250	3	3	3	3	3	3	0	0	0	0	0	1		2	5	3	4	4	3	4	3	5	3	3	2	6	2	2	3	4	2	2	3	2	1	2	2	1
840	0.62	2014-04-18 21:30:00	2014-04-18 21:48:00	18	2	2	3	1	3	3	50	3	3	3	3	3	3	0	0	0	0	0	1		2	1	1	2	1	1	1	1	2	1	3	5	4	4	4	4	1	1	2	1	3	2	3	4	1
383	1.5519	2014-04-16 21:31:00	2014-04-16 21:40:00	8	2	3	1	2	2	3	120	3	3	3	3	3	1	0	0	1	0	0	0		2	4	3	3	3	3	3	3	6	2	3	5	5	5	5	5	3	2	4	1	2	3	3	5	2
182	1.8501	2014-04-16 16:40:00	2014-04-16 16:53:00	13	2	3	3	2	1	1	150	3	3	2	1	2	1	1	1	0	0	0	0		1	4	3	3	3	1	3	2	3	2	3	4	4	3	4	3	3	3	3	3	4	4	4		1
871	0.3489	2014-04-19 03:06:00	2014-04-19 03:26:00	19	2	3	3	1	3	4	90	3	3	3	1	3	3	0	0	0	0	0	1		2	4	2	3	1	1	1	2	2	2	3	3	4	4	5	4	1	2	3	1	5	4	5		2
706	0.7054	2014-04-17 20:22:00	2014-04-17 21:16:00	54	2	1	5	1	1	1	60	3	3	3	3	3	2	0	0	0	0	0	1		2	5	5	5	5	3	5	5	2	2	3	5	5	5	5	5	1	1	1	1	3	3	3	6	1
731	1.8729	2014-04-17 22:52:00	2014-04-18 00:10:00	77	2	1	5	1	1	1	20	3	3	3	3	3	1	1	0	0	0	0	0		1	3	3	2	1	3	1	1	2	4	3	5	5	4	5	4	1	3	3	2	5	2	5		2
221	3.3271	2014-04-16 17:13:00	2014-04-16 17:33:00	20	2	1	2	4	3	4	75	3	3	3	3	3	3	0	0	0	0	0	1		2	3	1	1	6	1	1	2	2	2	3	4	4	3	3	2	3	3	3	3	4	4	4		1
205	0.5907	2014-04-16 17:00:00	2014-04-16 17:26:00	25	2	1	5	1	1	1	100	2	1	2	3	3	2	0	0	0	0	0	1		2	3	3	3	5	5	2	3	2	2	3	5	3	1	5	4	1	2	3	2	3	3	5		2
746	2.3416	2014-04-18 00:21:00	2014-04-18 00:24:00	2	2	3	3	4	3	4								0	0	0	0	0	1
295	1.2847	2014-04-16 18:45:00	2014-04-16 19:43:00	58	2	1	5	1	1	1	75	3	3	3	1	3	3	0	0	0	0	0	1		2	3	2	3	1	1	1	3	3	2	3	3	2	2	3	5	3	2	4	2	5	2	2	1	1
516	0.9151	2014-04-17 02:05:00	2014-04-17 02:57:00	51	2	2	5	1	1	3	50	3	3	3	3	3	2	0	0	0	0	0	1		2	4	2	2	2	1	1	2	2	1	3	3	4	4	3	3	1	4	3	2	4	4	4		1
77	1.2747	2014-04-16 15:14:00	2014-04-16 15:26:00	11	2	1	4	2	1	1	50	3	3	2	2	2	1	1	0	1	0	0	0		2	3	1	1	1	1	1	2	2	2	3	3	5	3	4	4	1	1	1	2	3	2	3	4	1
336	0.8853	2014-04-16 19:47:00	2014-04-16 19:55:00	7	1	2	3	2	2	3	100	2	2	2	2	2	2	0	0	0	0	0	1		1	5	3	3	3	3	3	3	4	3	2	3	3	3	3	3	3	3	3	3	3	3	3	4	2
444	1.0321	2014-04-16 23:27:00	2014-04-16 23:40:00	13	2	1	4	2	1	1	250	3	3	3	1	2	1	1	0	1	0	0	0		2	2	1	1	1	2	1	1	1	1	3	5	5	5	5	4	2	2	3	2	5	5	5		1
936	1.3453	2014-04-19 21:04:00	2014-04-19 21:23:00	19	1	1	3	2	1	1	250	2	3	3	2	3	1	1	0	0	0	0	0		2	5	3	3	2	2	2	2	3	2	3	5	5	2	4	3	3	2	2	2	4	2	4		1
795	0.8437	2014-04-18 12:11:00	2014-04-18 12:30:00	18	2	2	2	1	2	3	300	2	3	1	1	2	2	0	0	0	0	0	1		2	4	2	1	2	1	1	3	2	2	2	3	3	2	3	3	1	2	3	2	4	4	4		2
236	0.5043	2014-04-16 17:32:00	2014-04-16 18:10:00	38	2	1	4	1	1	1	70	3	3	3	3	3	1	1	1	0	0	0	0		1	4	3	2	2	3	2	4	3	2	3	5	5	4	4	2	2	2	3	2	4	2	3	2	1
39	0.8728	2014-04-16 14:49:00	2014-04-16 15:12:00	23	2	2	3	1	1	1	150	3	3	2	1	2	1	1	0	0	0	0	0		1	3	3	1	1	1	1	1	2	2	3	5	4	5	5	4	2	2	3	2	2	1	5		2
645	0.2997	2014-04-17 15:47:00	2014-04-17 15:59:00	12	2	3	2	2	3	4	105	2	3	2	3	2	1	1	0	1	0	0	0		2	3	3	1	2	1	1	2	2	2	3	4	5	1	4	3	3	1	2	1	2	3	4		2
606	1.2822	2014-04-17 11:42:00	2014-04-17 11:43:00	0	2													0	0	0	0	0	1
506	0.9407	2014-04-17 01:40:00	2014-04-17 02:10:00	30	2	1	5	1	1	3	40	3	3	2	1	1	3	0	0	0	0	0	1		2	4	1	1	1	1	1	1	2	4	3	5	5	5	5	5	1	1	3	1	4	4	5		2
577	0.9391	2014-04-17 04:55:00	2014-04-17 05:06:00	11	2	2	4	2	2	1	100	2	3	2	2	3		0	0	0	0	0	1		1	4	2	2	2	2	2	2	2	2	2	3	3	3	3	4	2	2	2	2	3	3	3	3	1
888	0.6362	2014-04-19 12:04:00	2014-04-19 12:25:00	20	2	2	4	2	1	3	75	3	3	3	3	3	2	0	0	0	0	0	1		2	4	3	2	1	1	2	2	2	4	2	3	3	3	3	3	4	3	3	3	2	1	3	1	2
449	0.7718	2014-04-16 23:34:00	2014-04-17 00:21:00	47	2	2	5	1	1	1	125	3	3	3	3	3	2	0	0	0	0	0	1		2	3	2	1	1	1	2	2	2	3	3	5	4	4	5	4	2	1	3	2	4	3	6		2
814	1.125	2014-04-18 15:50:00	2014-04-18 16:20:00	29	2	1	3	2	1	1	60	1	3	2		1	2	0	0	0	0	0	1		2	4	1	1	1	2	1	3	2	1	3	5	4	4	4	2	3	2	3	2	4	4	3	4	1
911	0.284	2014-04-19 19:17:00	2014-04-19 19:22:00	5	1	1	4	1	1	1	200	2	3	2	2	3	2	0	0	0	0	0	1		2	4	2	2	2	2	2	2	2	1	3	4	4	4	4	4	2	3	2	3	2	3	3	3	1
247	0.7812	2014-04-16 17:40:00	2014-04-17 18:14:00	1473	2	1	4	1	1	1		3	3	3	3	2	3	0	0	0	0	0	1		1	4	2	1	2	1	1	2	2	3	3	5	4	3	4	3	2	2	3	3	3	2	4		2
369	0.1745	2014-04-16 20:53:00	2014-04-16 21:05:00	11	2	3	4	2	2	3	200	3	3	3	2	3	3	0	0	0	0	0	1		2	4	3	5	5	4	4	5	2	2	2	3	2	3	3	2	2	3	3	5	4	4	6		1
515	0.5742	2014-04-17 02:03:00	2014-04-17 02:17:00	13	2	1	3	3	1	1	100	3	3	3	3	3	1	1	1	1	0	0	0		2	2	3	3	1	1	1	1	1	2	3	4	4	2	4	4	2	2	2	3	5	5	2	2	1
885	0.5673	2014-04-19 07:59:00	2014-04-19 08:19:00	19	1	1	1	2	1	1	100	3	3	3	2	2	2	0	0	0	0	0	1		2	4	2	2	1	2	1	1	2	2	3	5	5	3	4	4	2	2	2	3	3	3	3	3	2
524	0.4299	2014-04-17 02:26:00	2014-04-17 02:47:00	20	1	3	2	1	3	4	150	2	3	3	3	3	2	0	0	0	0	0	1		2	3	2	3	1	1	1	3	2	2	3	5	5	5	5	5	2	2	4	2	3	3	4		1
436	0.4918	2014-04-16 23:15:00	2014-04-16 23:29:00	13	1	2	3	2	3	4	225	3	3	3	1	3	2	0	0	0	0	0	1		2	5	3	3	2	1	1	3	3	4	2	5	5	2	3	2	4	3	5	3	2	2	3	2	1
602	0.7306	2014-04-17 11:24:00	2014-04-17 11:40:00	15	1	3	3	1	3	4	900	2	3	2	2	3	2	0	0	0	0	0	1		2	3	4	4	3	4	3	5	2	2	3	5	5	5	4	4	2	2	3	2	4	4	4		2
127	0.6421	2014-04-16 15:41:00	2014-04-16 15:51:00	10	1	1	3	2	1	1	275	2	3	2	2	2	2	0	0	0	0	0	1		2	2	2	3	2	2	3	3	2	2	2	3	3	2	3	2	3	3	3	2	2	2	3	3	1
109	1.2568	2014-04-16 15:34:00	2014-04-16 20:58:00	323	2	2	5	1	1	3	100	3	3	2	2	3	3	0	0	0	0	0	1		2	4	3	3	3	3	3	3	4	2	3	4	4	4	4	4	3	5	2	4	4	4	2	4	2
527	0.7528	2014-04-17 02:29:00	2014-04-17 02:42:00	13	1	2	3	2	3	4	150	3	3	2	1	2	3	0	0	0	0	0	1		2	3	3	2	2	2	1	3	2	2	3	5	4	3	5	4	2	2	2	3	2	2	3	2	2
828	2.3742	2014-04-18 18:09:00	2014-04-18 18:34:00	24	2	1	5	1	1	1	100	3	3	2	1	1	2	0	0	0	0	0	1		2	4	2	1	1	2	1	3	2	2	3	1	5	2	3	4	4	3	4	3	4	4	4		1
464	2.3712	2014-04-17 00:05:00	2014-04-17 00:25:00	19	2	1	4	2	1	1	100	3	3	3	1	3	2	0	0	0	0	0	1		1	4	3	3	2	3	1	1	4	3	3	5	4	2	4	4	3	1	3	1	1	1	2	2	1
287	1.6473	2014-04-16 18:36:00	2014-04-17 12:03:00	1047	2	1	4	2	1	3	125	3	3	2	2	1	1	0	0	1	1	0	0		1	3	4	3	2	3	1	4	6	2	3	5	3	4	5	4	5	3	3	3	2	2	2	4	1
644	0.3156	2014-04-17 15:37:00	2014-04-17 15:39:00	1	2													0	0	0	0	0	1
100	1.5983	2014-04-16 15:27:00	2014-04-16 16:42:00	74	2	1	5	1	1	1	50	3	3	3	3	3	1	0	0	1	0	0	0		1	3	1	1	1	1	1	1	1	4	1	5	5	5	5	5	1	1	1	1	5	5	5		2
711	0.4294	2014-04-17 20:33:00	2014-04-17 21:00:00	26	2	3	3	2	3	3	100	3	3	2	1	1	1	0	1	0	0	0	0		2	4	2	3	2	2	2	2	2	4	3	4	3	2	3	2	2	2	3	1	3	3	5		1
650	1.8625	2014-04-17 16:12:00	2014-04-17 16:34:00	22	2	1	4	3	1	3	75	3	3	3	2	2	2	0	0	0	0	0	1		2	4	2	2	1	5	1	2	2	2	3	3	3	3	3	5	2	1	4	1		2	3	3	1
860	2.4724	2014-04-19 00:41:00	2014-04-19 00:59:00	17	1	2	5	1	1	3	150	3	3	3	3	3	1	1	1	0	0	0	0		1	1	1	1	1	1	1	1	1	2	3	5	5	5	5	4	2	1	3	2	4	4	4		1
500	0.9908	2014-04-17 01:25:00	2014-04-17 01:38:00	12	1	2	4	2	2	4	150	2	3	2	2	2	2	0	0	0	0	0	1		2	3	3	3	5	4	3	5	3	2	3	5	5	4	3	4	2	3	4	3	3	3	3	4	2
700	0.5728	2014-04-17 20:03:00	2014-04-17 20:26:00	23	2	1	4	1	1	3	75	3	3	3	3	3	1	1	1	1	0	0	0		2	3	1	1	1	1	1	1	1	4	3	5	5	4	5	4	2	1	2	1	3	1	4		2
800	0.3469	2014-04-18 13:35:00	2014-04-18 13:51:00	16	2	3	3	1	3	4	120	3	3	2	2	2	3	0	0	0	0	0	1			3	5	4	4	5	5	5	1	2	3	4	2	6	3	4	1	2	2	1	4	4	3	4	1
338	0.6437	2014-04-16 19:50:00	2014-04-16 19:59:00	8	2	1	3	2	1	1	65	3	3	3	3	3	2	0	0	0	0	0	1		2	4	2	1	1	1	1	1	2	2	3	2	4	3	4	4	1	1	2	1	4	3			2
847	1.137	2014-04-18 22:24:00	2014-04-19 00:27:00	122	2	1	3	1	1	1	11	2	3	3	3	3	3	0	0	0	0	0	1		2	1	2	2	1	1	1	1	2	2	3	3	3	2	2	1	1	2	4	2	2	3	3	3	2
106	1.4841	2014-04-16 15:30:00	2014-04-16 15:39:00	8	2	3	1	2	3	3	200	2	3	1	1	1	2	0	0	0	0	0	1		2	4	2	3	1	2	1	2	2	2	2	3	3	3	3	4	3	2	3	3	3	3	3	3	2
943	0.2597	2014-04-19 21:55:00	2014-04-19 22:10:00	14	1	2	5	1	3	3	150	3	2	2	3	3	2	0	0	0	0	0	1		2	4	2	1	2	1	2	2	3	3	3	3	3	3	3	4	2	2	3	2	3	3	4		2
701	0.369	2014-04-17 20:08:00	2014-04-17 20:19:00	10	2	2	3	2	3	3	175	3	3	1	1	1	1	1	0	0	0	0	0		2	4	3	2	3	2	3	3	2	3	3	4	4	3	4	4	4	3	3	3	3	3	2	2	2
67	0.2762	2014-04-16 15:04:00	2014-04-16 15:14:00	9	2	3	2	1	3	4	300	2	3	2	2	3	1	1	0	0	1	0	0		2	4	3	3	2	2	2	3	3	2	3	5	5	6	5	4	2	5	6	3	4	4	5		1
558	0.7312	2014-04-17 03:39:00	2014-04-17 04:06:00	27	2	1	4	2	1	1	95	2	2	3	1	1	1	1	0	0	0	0	0		2	2	1	1	1	1	2	1	2	2	3	4	4	4	4	4	2	1	3	1	4	4	5		2
728	1.9338	2014-04-17 22:17:00	2014-04-17 22:27:00	10	2													0	0	0	0	0	1
754	1.1487	2014-04-18 01:01:00	2014-04-18 02:27:00	86	1	1	3	1	1	3	110	2	3	2	2	2	2	0	0	0	0	0	1		2	3	2	3	2	3	2	3	2	2	3	5	5	5	5	4	2	3	2	2	2	1	4		2
41	0.366	2014-04-16 14:50:00	2014-04-16 15:16:00	26	2	2	4	2	3	1	100	3	3	3	3	2	1	0	1	0	0	0	0		2	3	2	2	1	2	1	1	2	2	3	4	4	4	3	4	1	4	2	2	4	4	3	4
344	0.3139	2014-04-16 20:02:00	2014-04-16 20:15:00	12	2	2	4	2	3	3	100	2	3	2	3	2	1	1	0	0	0	0	0		2	4	1	2	1	1	2	2	1		3	3	4	4	3	3	1	2	3	2	5	5	6		2
717	0.2483	2014-04-17 21:02:00	2014-04-17 21:13:00	10	2	3	2	1	3	4	40	2	3	3	2	3	2	0	0	0	0	0	1		2	4	1	1	1	2	1	1	1	1	3	6	6	6	6	6	6	6	6	6	4	4	4		1
322	0.6409	2014-04-16 19:21:00	2014-04-16 19:32:00	10	2	1	2	2	1	1	45	2	3	2	1	1	2	0	0	0	0	0	1		2	3	1	1	1	1	1	2	2	3	3	4	4	4	4	4	2	2	3	2	3	3	3	3	2
300	0.3388	2014-04-16 18:56:00	2014-04-16 19:13:00	16	2	1	2	1	1	1	40	3	3	3	3	3	1	1	1	1	1	0	0		2	4	1	1	1	1	1	1	2	3	3	3	5	3	4	4	2	2	3	2	3	2	6		2
1054	0.3894	2014-04-21 02:38:00	2014-04-21 02:48:00	9	2	3	1	2	3	4	200	1	2	2	2	2	2	0	0	0	0	0	1		2	4	3	2	2	2	2	2	3	2	2	2	3	3	2	2	3	2	3	3	2	2	3	2	2
1037	0.4251	2014-04-20 21:58:00	2014-04-20 22:12:00	14	2	1	4	3	1	1	100	3	3	3	3	3	1	0	1	0	0	0	0		1	4	3	3	2	2	3	4	6	2	2	4	4	4	3	4	2	2	1	3	3	2	3	4	1
144	0.393	2014-04-16 15:59:00	2014-04-16 16:11:00	11	2	1	4	2	1	3	70	2	3	1	1	2	3	0	0	0	0	0	1		2	3	3	1	1	1	1	1	3	3	2	4	3	4	4	3	2	1	4	3	3	4	3	2	1
972	1.1721	2014-04-20 01:37:00	2014-04-20 01:56:00	19	2	1	3	1	1	1	90	3	3	3	3	3		0	0	0	0	0	1		2	4	2	1	1	1	1	2	3	3	3	5	5	3	3	4	2	2	1	2
930	0.8099	2014-04-19 20:34:00	2014-04-19 20:49:00	14	2	1	4	1	1	1	150	2	3	2	2	2	2	0	0	0	0	0	1		2	3	3	1	2	1	2	3	2	2	3	5	3	3	1	2	2	2	2	3	4	4	3	4	2
458	0.2723	2014-04-16 23:52:00	2014-04-17 00:44:00	51	2	1	4	1	1	1	20	2	3	2	1	1	3	0	0	0	0	0	1		2		3	1	3	1	1	3	2	1	3	5	5	3	5	4	2	5	1	1	4	3	3	5	1
672	1.622	2014-04-17 17:41:00	2014-04-17 17:55:00	13	1	1	4	2	1	1	250	2	2	2	2	3	3	0	0	0	0	0	1		1	2	1	1	2	1	2	2	2	2	3	5	4	5	5	4	3	2	2	2	4	4	4		2
704	0.9111	2014-04-17 20:17:00	2014-04-17 20:33:00	16	1	3	3	1	3	4	150	3	2	2	2	2	1	1	0	0	0	0	0		2	4	2	2	2	2	2	2	2	2	3	5	5	3	3	5	2	2	3	2	3	3	3	3	2
747	1.0678	2014-04-18 00:23:00	2014-04-18 00:53:00	29	2	2		2	2	3	100	3	3	1	1	2	2	0	0	0	0	0	1		2	4	3	4	4	2	1	4	3	3	2	4	5	3	4	4	3	4	3	2	3	2	4		1
759	0.8157	2014-04-18 01:16:00	2014-04-18 01:35:00	18	2	1	4	2	2	3	125	3	3	2	1	3	2	0	0	0	0	0	1		2	3	1	1	1	1	1	1	1	1	3	4	5	5	5	5	1	1	3	1	4	4	5		2
716	1.8689	2014-04-17 21:01:00	2014-04-17 21:23:00	22	1	1	4	2	1	3	180	1	3	2	2	2	3	0	0	0	0	0	1		2	3	3	1	2	1	1	3	2	3	3	3	3	3	4	4	1	3	2	2	4	4	2	2	2
33	0.4253	2014-04-16 14:46:00	2014-04-16 14:59:00	13	1	1	4	2	1	1	100	3	2	2	2	2	3	0	0	0	0	0	1		1	4	2	3	2	2	2	3	2	2	3	3	5	4	4	4	2	2	3	3	4	3	4		2
699	0.6395	2014-04-17 20:02:00	2014-04-17 20:13:00	10	2	1	2	2	1	1	80	2	3	2	1	2	2	0	0	0	0	0	1		2	3	1	1	1	1	1	1	1	1	3	3	2	3	3	4	1	2	3	2	1	1	4		3
913	2.8727	2014-04-19 19:17:00	2014-04-19 19:19:00	2	2													0	0	0	0	0	1				6
658	0.8456	2014-04-17 16:47:00	2014-04-17 17:56:00	69	2	1	5	1	1	1	250	1	1	3	1	1	3	0	0	0	0	0	1		2	4	3	1	1	3	2	1	2	2	3	3	1	1	3	2	1	3	4	3	3	3	3	3	2
117	1.3912	2014-04-16 15:38:00	2014-04-16 15:53:00	15	2	1	4	1	3	3	100	2	2	2	3	3	3	0	0	0	0	0	1		1	3	3	2	2	1	1	2	2	2	2	4	4	3	4	4	1	1	3	3	4	4	4		2
448	0.6404	2014-04-16 23:32:00	2014-04-16 23:50:00	17	2	1	3	1	1	1	65	1	3	2	2	2	1	1	0	1	0	0	0		2	3	3	1	1	1	3	2	3	2	3	4	4	4	3	4	3	4	2	3	4	5	5		1
676	1.8381	2014-04-17 18:01:00	2014-04-17 18:05:00	4	2	2	5	3	2	3		3	3	3	3	3	1	0	1	0	0	0	0		2	4	4	4	4	4	3	5	6	1	3	4	4	4	3	4	4	4	4	5	2	2	4		2
87	0.7327	2014-04-16 15:20:00	2014-04-16 15:32:00	11	2	2	4	2	2	1	100	2	3	2	2	3		0	0	0	0	0	1		2		3	2	2	2	2	2	2	4	2	4	4	4	4	4	2	3	3	3	3	3	3	3	1
329	0.1918	2014-04-16 19:41:00	2014-04-16 20:04:00	22	2	1	4	1	1	1	80	3	3	3	3	3	1	1	0	1	1	0	0		2	3	2	1	1	1	1	1	2	2	3	4	3	3	4	3	2	2	4	3	5	5	5		2
803	0.3551	2014-04-18 13:56:00	2014-04-18 14:12:00	16	2	3	2	2	2	4	75	3	3	2	1	3	3	0	0	0	0	0	1		2	4	3	1	3	1	1	2		2	3	4	2	3	3	2	4	4	4	4	3	3	3	4	2
372	0.2826	2014-04-16 21:00:00	2014-04-16 21:39:00	38	2	2	4		1	3	75	3	1	2	1	1	1	1	0	1	0	1	0	proper storage	2	5	3	6	1	6	1	2	2	2	3	5	3	2	1	3	3	3	4	3	4	2	4		3
275	0.5379	2014-04-16 18:16:00	2014-04-16 18:34:00	17	2	3	4	4	3	3	150	3	3	3	3	3	1	1	1	1	0	0	0		2	4	1	1	1	1	1	1	2	1	3	5	5	5	5	5	1	1	2	1	3	3	5		2
821	0.2667	2014-04-18 17:07:00	2014-04-18 17:19:00	12	2	3	2	2	3	3	185	3	3	3	3	3	3	0	0	0	0	0	1		2	2	2	2	1	1	1	2	2	2	2		4	2	4	4	2	3	3	3	4	4	4		1
108	0.5474	2014-04-16 15:32:00	2014-04-16 16:00:00	27	2	2	3	2	3	4	100	3	3	2	2	2	2	0	0	0	0	0	1		2	3	1	3	2	2	2	2	2	1	3	4	4	3	4	3	2	2	3	2	5	5	4		1
846	0.4698	2014-04-18 22:15:00	2014-04-18 22:28:00	13	2	1	3	1	1	1	30	1	3	3	3	3	1	1	0	0	0	0	0		2	4	1		1	1	1	1	1	1	3	4	2	3	4	4	2	2	2	2	1	2	4		2
161	1.2756	2014-04-16 16:20:00	2014-04-16 16:32:00	11	2	1	5	1	1	1	100	1	1	3	3	3	2	0	0	0	0	0	1		2	4	5	3	3	3	3	5	3	1	3	5	5	5	5	5	2	2	2	2	4	4	5		2
463	0.4373	2014-04-17 00:02:00	2014-04-17 00:17:00	15	2	1	3	3	1	1	50	2	2	2	2	2	2	0	0	0	0	0	1		2	3	1	1	1	1	1	1	2	2	3	5	5	3	5	3	4	3	2	3	4	4			1
466	1.0872	2014-04-17 00:07:00	2014-04-17 00:21:00	14	2	1	4	2	1	1	75	1	2	1	1	2	2	0	0	0	0	0	1		2	2	2	1		1	1	1	2	2	3	4	3	2	3	3	2	1	6	1	5	3	4		2
25	1.7456	2014-04-16 14:41:00	2014-04-16 14:52:00	10	2	2	5	2	1	3	200	3	3	1	1	2	2	0	0	0	0	0	1		2	4	1	1	1	1	2	2	2	3	3	3	1	3	2	4	2	2	3	2	4	4	4		2
715	0.588	2014-04-17 20:59:00	2014-04-17 21:15:00	15	1	1	3	2	1	4	80	3	3	2	2	2	2	0	0	0	0	0	1		2	3	2	2	3	1	3	2	3	2	3	4	4	3	4	4	2	3	3	2	4	5	4		1
678	3.6498	2014-04-17 18:16:00	2014-04-17 18:32:00	15	2	3	2	1	3	3	150	3	2	2	3	3	2	0	0	0	0	0	1		2		3	2	6	1	2	3	2	2	3	5	5	4	4	2	2	5	3	3	2	3	4		1
129	0.3924	2014-04-16 15:43:00	2014-04-16 15:59:00	15	2	2	3	3	2	3	150	3	3	3	3	3	2	0	0	0	0	0	1		2	4	2	1	2	1	1	2	1	1	3	4	4	1	1	2	3	1	1	2	3	3	5		2
410	0.8562	2014-04-16 22:20:00	2014-04-16 22:35:00	14	2	1	3	2	3	1	140	3	3	3	3	3	1	1	0	0	0	0	0		1	3	3	4	4	3	3	4	2	3	3	4	5	3	5	4	3	3	3	2	2	2	3	2	1
154	1.0166	2014-04-16 16:12:00	2014-04-16 16:31:00	18	1	1	3	1	1	1	150	3	3	2	2	2	3	0	0	0	0	0	1		2	4	3	3	3	3	3	3	4	2	2	5	5	3	5	5	1	1	1	1	3	3	3	3	1
227	0.4801	2014-04-16 17:24:00	2014-04-16 18:13:00	49	2	1	2	4	1	1	35	2	1	2	1	2	2	0	0	0	0	0	1		2	4	2	1	1	1	1	2	2	1	3	5	4	4	5	4	1	6	2	1	2	1	6		2
850	0.6675	2014-04-18 23:12:00	2014-04-18 23:26:00	13	2	1	1	1	1	1	100	3	3	3	3	3	2	0	0	0	0	0	1		2	5	3	1	3	2	1	3	4	2	2	5	5	3	5	4	2	2	2	2	2	2	3	2	1
460	0.5527	2014-04-16 23:57:00	2014-04-17 00:21:00	24	2	3	5	2	3	4	300	3	3	3	3	3	3	0	0	0	0	0	1		2	4	3	3	3	3	3	3	5	3	2	5	4	3	5	5	5	4	4	4	3	3	3	3	1
191	1.5193	2014-04-16 16:47:00	2014-04-16 17:16:00	28	2	1	5	1	1	1	100	2	3	3	1	2	2	0	0	0	0	0	1		1	4	2	2	2	2	1	2	2	3	3	3	3	2	3	3	3	4	3	4	4	4	5		1
434	0.9141	2014-04-16 23:09:00	2014-04-17 00:01:00	52	1	2	4	1	1	1	150	1	1	2	1	2	2	0	0	0	0	0	1		2	3	3	2	3	1	1	1	3	3	1	5	5	3	4	4	5	4	3	4	2	2	4		2
179	1.3534	2014-04-16 16:34:00	2014-04-16 17:04:00	29	2	2	3	2	1	3	200	3	3	3	3	3	1	0	0	0	0	1	0	dumpster gleaning	2	4	3	2	1	1	1	1	2	3	3	5	4	3	4	2	2	3	2	2	2	2	4		1
201	1.0398	2014-04-16 16:56:00	2014-04-16 17:55:00	58	1	2	5	1	2	3	50	2	2	2	2	2	1	0	0	1	1	0	0		1	5	2	2	2	2	2	2	3	2	2	5	5	3	5	5	4	5	2	3	2	2	2	2	1
90	0.7989	2014-04-16 15:21:00	2014-04-16 15:37:00	15	1	2	2	2	2	3	200	2	1	2	2	1	1	0	0	1	0	0	0		2	3	3	2	2	1	1	2	2	2	3	4	4	2	4	4	2	2	2	2	3	2	3	4	2
238	0.3034	2014-04-16 17:33:00	2014-04-16 17:45:00	12	2	3	3	1	1	4	200	3	3	2	2	2	3	0	0	0	0	0	1		2	3	3	1	3	1	1	3	3	3	2	4	1	1	3	4	2	4	3	1	5	5	3	3	1
169	0.499	2014-04-16 16:24:00	2014-04-16 16:52:00	27	2	1	5	1	1	1	40	3	3	3	1	3	2	0	0	0	0	0	1		2	5	5	3	1	6	2	5	1	4	3	5	5	1	5	3	1	1	3	1	5	5	5		1
59	0.502	2014-04-16 14:59:00	2014-04-16 15:07:00	8	2	3	3	3	3	4	150	3	3	2	2	2	2	0	0	0	0	0	1		2	4	2	3	1	3	2	2	2	2	2	2	3	3	2	3	4	2	3	1	3	2	3	3	1
347	0.4461	2014-04-16 20:11:00	2014-04-16 20:17:00	6	2	1	4	2	1	1	200	3	3	3	3	3	2	0	0	0	0	0	1		2	4	5	4		4	3	5	3	2	2	3	3	3	3	3	3	2	3	2	4	4	4		2
172	0.5823	2014-04-16 16:26:00	2014-04-16 16:45:00	19	2	1	3	2	1	3	100	2	3	1	3	2	3	0	0	0	0	0	1		2	3	2	1	1	1	1	1	1	1	3	3	4	2	4	5	1	2	6	2	4	4	4		2
331	0.2565	2014-04-16 19:43:00	2014-04-16 19:52:00	8	2	2	4	2	2	3	125	2	2	2	1	1	2	0	0	0	0	0	1		2	2	2	2	2	1	2	2	2	3	3	3	3	3	3	2	4	2	3	2	4	2	3	4	2
560	0.7602	2014-04-17 03:44:00	2014-04-17 04:02:00	18	2	1	4	2	1	1	50	3	2	2	1	1	3	0	0	0	0	0	1		2	5	3	3	3	3			4	3	2	4	3	3	3	3	3	3	3	3	3	3	3	3	2
549	1.173	2014-04-17 03:19:00	2014-04-17 03:28:00	9	1	1	4	2	2	1	125	3	3	2	2	2	2	0	0	0	0	0	1		2	3	4	4	4	4	4	4	2	2	2	3	4	3	3	3	4	3	3	3	3	3	3	3	2
381	0.9696	2014-04-16 21:26:00	2014-04-16 21:48:00	22	2	1	5	1	2	1	125	2	2	3	3	3	1	0	0	1	0	0	0		2	3	1	1	1	3	1	1	2	2	3	4	5	4	5	4	2	1	2	2	2	2	4		2
626	1.5103	2014-04-17 13:47:00	2014-04-17 13:58:00	10	2	1	3	3	1	1	100	1	2	3	3	3	1	0	0	1	0	0	0		2	4	4	1	4	1	1	3	6	3	2	1	1	1	3	2	1	1	1	1	1	4	1	1	1
561	0.7159	2014-04-17 03:47:00	2014-04-17 04:03:00	16	2	1	3		1	1	125	3	3	2	1	1	3	0	0	0	0	0	1		2	4	3	2	1	3	2	1	3	2	2	5	4	3	4	3	2	2	2	3	2	2	3	3	1
13	0.9989	2014-04-16 14:34:00	2014-04-16 14:46:00	12	1	3	3	1	3	1	250	3	3	3	3	3	1	0	0	0	0	0	1		2	4	3	2	1	1	2	1	2	3	3	1	4	2	3	1	2	1	1	2	5	4	5		2
610	0.695	2014-04-17 12:25:00	2014-04-20 12:17:00	4311	2	3	2	4	3	3	70	3	3	3	3	3	2	0	0	0	0	0	1		2	3	3	1	2	2	2	2	2	2	3	5	5	4	2	4	2	1	2	3	4	2	3	3	2
212	0.9846	2014-04-16 17:05:00	2014-04-16 17:40:00	35	2	1	2	3	1	1	100	3	3	3	3	3	3	0	0	0	0	0	1		2	3	1	1	1	1	1	1	1		3	5	5	2	5	5	1	1	2	1	4	4	4		1
194	1.7325	2014-04-16 16:50:00	2014-04-16 17:15:00	25	2	2	4	1	1	1	260	3	3	2	1	1	2	0	0	0	0	0	1		1	5	1	1	2	1	1	2	2	2	3	5	5	4	5	3	2	4	3	3	4	2	5		1
120	0.7612	2014-04-16 15:39:00	2014-04-16 15:54:00	14	2	1	3	2	1	1	100	2	2	3	2	2	1	1	0	0	0	0	0		2	4	2	1	1	1	1	1	2	2	3	4	4	3	5	4	3	3	2	2	3	2	6		2
553	2.0598	2014-04-17 03:32:00	2014-04-17 03:44:00	11	2	1	5	2	1	1	25	2	2	3	2	3	2	0	0	0	0	0	1		2	3	3	4	3	6	1	2	3	3	2	4	4	3	4	4	3	3	3	3	5	5	5		1
862	1.4231	2014-04-19 00:54:00	2014-04-19 01:09:00	15	2	2	4	2	1	3	75	3	3	3	3	1	2	0	0	0	0	0	1		2	3	1	1	1	1	1	1	1	1	3	3	3	3	5	4	3	1	2	1	5	5	5		2
655	0.6683	2014-04-17 16:31:00	2014-04-17 16:42:00	10	2	1	3	1	1	1	250	1	1	2	3	3	1	1	1	0	0	0	0		2	4	2	2	2	1	1	2	2	2	3	5	3	1	4	2	3	2	3	2	4	4	4		2
199	0.4711	2014-04-16 16:53:00	2014-04-16 17:11:00	17	2	1	4	1	1	1	150	3	3	3	1	1	1	1	0	0	0	0	0		2	3	1	1	1	1	1	1	2	2	3	5	5	3	5	4	2	1	3	2	5	5	5		2
992	0.4649	2014-04-20 08:55:00	2014-04-20 09:12:00	17	2	3	3	1	3	4	150	3	3	3	2	3	3	0	0	0	0	0	1		2	5	1	2	2	1	1	1	2	2	3	1	4	3	3	4	1	3	1	1	4	4	4		2
377	1.2342	2014-04-16 21:18:00	2014-04-16 21:34:00	15	1	2	5	1	2	3	500	3	3	2	2	3	3	0	0	0	0	0	1		1	3	4	4	4	4	4	5	2	2	3	5	5	5	5	4	2	2	2	2	4	4	4		2
112	0.38	2014-04-16 15:35:00	2014-04-16 15:51:00	15	2	1	3	2	1	3	275	3	3	3	3	2	1	1	0	0	0	0	0		2	4	3	2	3	1	2	4	3	2	2	1	1	1	1	1	2	3	2	2	5	5	4		2
438	1.0432	2014-04-16 23:16:00	2014-04-16 23:38:00	21	2	1	4	1	1	1	75	3	2	3	2	2	1	1	0	1	0	0	0		2	4	1	1	1	1	6	1	1		3	5	3	5	5	5	1	1	1	1	5	4	5		2
233	0.373	2014-04-16 17:27:00	2014-04-16 17:35:00	7	2	1	4	1	2	1	100	3	3	2	2	2	3	0	0	0	0	0	1		2	3	3	3	3	1	2	2	2	2	3	4	3	3	3		3	3	3		2	3	3	3	1
967	0.5592	2014-04-20 01:16:00	2014-04-20 01:26:00	10	2	3	2	1	3	4	130	3	3	3	3	3	2	0	0	0	0	0	1		2	3	2	3	2	2	2	2	2	2	3	4	3	2	3	4	1	3	3		2	2	3	3	2
709	0.7273	2014-04-17 20:29:00	2014-04-17 20:43:00	14	2	3	4	2	2	1	200	3	3	3	2	3	3	0	0	0	0	0	1		2	3	3	4	3	1	2	3	2	2	2	5	4	3	4	4	3	2	3	2	4	4	5		1
938	0.8435	2014-04-19 21:40:00	2014-04-19 22:09:00	29	2	1	2	2	1	1	100	3	3	3	3	3	1	1	1	0	1	0	0		2	5	1	1	3	6	1	3	3	3	3	3	3	3	4	4	2	3	3	4	5	5	4		1
597	0.5108	2014-04-17 10:45:00	2014-04-17 11:08:00	23	2	1	3	1	1	1	50	3	3	3	2	1	2	0	0	0	0	0	1		2	2	6	1	1	3	1	1	2	2	2	3	5	4	5	3	1	1	2	1	1	1	5		2
423	0.7336	2014-04-16 22:45:00	2014-04-16 23:00:00	15	2	3	2	1	3	4	150	3	3	3	3	3	1	1	1	0	0	0	0		2	4	2	1	2	1	1	2	2	2	3	5	4	4	5	4	3	3	3	3	4	2	4		2
62	0.5321	2014-04-16 15:00:00	2014-04-16 15:13:00	13	2	2	3	2	1	1	100	3	3	3	3	2	1	1	0	1	0	0	0		2	4	3	1	6	1	1	2	3	3	2	5	5	3	4	4	3	3	3	2	4	4	4		1
748	1.1938	2014-04-18 00:32:00	2014-04-18 01:14:00	41	2	2	5	2	2	3	50	2	2	2	2	2	2	0	0	0	0	0	1		1	3	1	1	1	1	1	1			3	3	3	3	3	3	3	3	3	3	1	1	1	1	1
462	0.3199	2014-04-16 23:59:00	2014-04-17 01:04:00	64	2	1	4	1	1	1	200	1	1	1	2	1	1	1	0	1	0	0	0		2	4	1	1	1	1	1	1	1	1	3	2	4	4	4	3	1	1	3	1	4	2	5		2
235	1.4438	2014-04-16 17:30:00	2014-04-16 17:46:00	15	2	2	4	2	2	4	140	2	3	2	2	2	1	0	1	0	0	0	0		2	4	2	6	2	6	1	2	2	3	3	5	5	3	5	4	3	2	3	3	4	4	4		3
187	0.8762	2014-04-16 16:45:00	2014-04-16 17:02:00	17	2	2	5	2	2	3	100	3	3	2	2	3	3	0	0	0	0	0	1		2	3	2	2	1	1	1	2	3	2	3	3	5	4	4	4	1	2	3	2	3	2	4		1
494	0.2705	2014-04-17 01:10:00	2014-04-17 01:26:00	15	2	3	2	2	3	4	125	2	2	3	2	2	2	0	0	0	0	0	1		2	4	2	1	2	1	2	2	2	2	3	3	3	2	3	3	2	3	2	3	2	2	4		1
632	1.9234	2014-04-17 14:24:00	2014-04-17 14:54:00	30	2	1	4	1	1	1	100	3	3	2	2	2	1	1	0	0	0	0	0		2	4	5	6	5	2	3	4	2	3	3	4	3	3	3	4	3	3	3	2	2	2	3	4	1
617	1.687	2014-04-17 13:01:00	2014-04-17 13:21:00	20	2	1	4	1	1	1	50	3	3	3	3	3	2	0	0	0	0	0	1		2	4	2	1	1	1	1	1	2	2	3	3	5	4	3	4	1	1	3	2	5	4	5		1
794	1.1142	2014-04-18 12:02:00	2014-04-18 12:31:00	28	2	1	3	2	1	1	70	1	1	2	2	3	1	1	0	0	0	0	0		2	4	1	1	1	1	1	2	2	2	3	4	4	3	4	2	2	2	3	3	3	2	6		1
366	2.0885	2014-04-16 20:50:00	2014-04-17 01:49:00	299	2	1	4	2	2	1		3	3	2	1	2	1	1	0	0	0	0	0		2	3	2	1	2	1	1	2			2		3					2			4	4	4		1
53	1.982	2014-04-16 14:57:00	2014-04-16 15:37:00	39	2	1	5	2	1	1	125	2	2	2	1	3	1	0	1	1	1	0	0		1	3	3	2	3	1	1	3	4	3	1	1	3	2	3	1	3	3	3	2	4	5	5		1
708	0.2851	2014-04-17 20:23:00	2014-04-18 03:50:00	446	1	2	4	2	1	4	200	2	2	3	2	3	3	0	0	0	0	0	1		1	3	2	2	2	2	2	3	2	3	3	3	3	4	3	3	3	3	3	3	5	5	5		2
1045	0.9427	2014-04-21 01:19:00	2014-04-21 01:39:00	19	1	3	3	1	3	4	150	3	3	3	3	3	2	0	0	0	0	0	1		2	3	2	1	1	1	1	2	2	2	3	5	5	5	4	4	3	3	2	2	3	3	3	3	2
294	1.2781	2014-04-16 18:44:00	2014-04-16 18:57:00	12	2	3	2	1	3	3	200	2	3	3	2	3	1	1	0	1	1	0	0		2	4	5	3	5	3	2	5	2	2	3	5	4	4	5	4	3	2	3	3	4	4	4		1
807	0.9994	2014-04-18 14:34:00	2014-04-18 15:40:00	66	2	3	3	1	2	4	140	2	2	2	2	2	1	1	0	1	0	0	0		2	3	2	2	2	1	2	2	2	2	3	4	4	4	4	4	3	2	3	2	4	4	4		2
476	2.0398	2014-04-17 00:20:00	2014-04-17 00:40:00	20	2	2	4	1	3	3	150	2	2	3	2	3	3	0	0	0	0	0	1		2	4	3	1	3	1	1	3	2	3	3	5	4	3	5	3	1	2	3	1	3	2	5		1
456	0.641	2014-04-16 23:49:00	2014-04-17 00:03:00	14	2	1	5	1	1	1	80	3	3	3	3	2	2	0	0	0	0	0	1		2	4	2	2	2	2		1	1	2	3	5	4	3	4	4	2	3	2	2	4	4	4		2
1046	0.8152	2014-04-21 01:21:00	2014-04-21 02:06:00	45	2	1	3	3	1	3	200	3	3	2	1	2	1	1	0	1	0	0	0		2	4	3	2	1	2	1	3	4	3	1	3	3	1	2	3	3	2	4	2	3	3	2	2	1
969	1.959	2014-04-20 01:19:00	2014-04-20 02:19:00	59	1	2	4	1	1	1	65	3	3	1	2	3	2	0	0	0	0	0	1			4	2	2	1	1	1	1	2	2	3	5	4	3	2	3	2	1	3	2	4	4	4		2
710	0.3835	2014-04-17 20:31:00	2014-04-17 20:43:00	11	1	3	3	1	1	4	130	3	3	3	2	2	2	0	0	0	0	0	1		2	3	3	4	4	4	3	5	2	3	2	4	4	4	4	4	2	3	3	4	3	3	3	3	1
688	1.7726	2014-04-17 19:05:00	2014-04-17 19:20:00	15	2	2	4	2	2	3	50	3	3	3	2	2	1	1	0	1	0	1	0	Worldwide wastage of food	1	4	2	3	1	1	1	3	3	3	3	3	4	4	3	3	2	2	3	4	3	3	3	2	1
12	0.6414	2014-04-16 14:33:00	2014-04-16 14:49:00	15	2	1	4	1	1	1	200	3	3	3	3	3	2	0	0	0	0	0	1		2	3	2	3	2	4	2	2	2	2	3	5	4	3	3	2	4	3	4	3	5	4	3	2	1
796	0.8295	2014-04-18 12:22:00	2014-04-18 13:01:00	39	2	1	5	1	1	1	75	3	3	3	2	3	1	0	1	0	0	0	0		2	5	2	1	1	1	1	2	2	2	3	5	5	5	5	5	2	4	1	2	5	5	5		2
750	0.1765	2014-04-18 00:37:00	2014-04-18 00:53:00	15	2	1	5	2	1	1	150	3	3	2	2	3	1	1	0	1	1	0	0		2	2	3	1	3	1	1	1	2	3	3	3	4	3	3	3	2	2	2	2	5	5	5		2
819	0.3845	2014-04-18 16:54:00	2014-04-18 17:13:00	19	2	3	4	2	3	3	200	2	3	3	2	3	3	0	0	0	0	0	1		2	4	3	2	3	1	2	3	2	3	3	4	3	4	4	4	3	3	3	3	2	2	2	2	1
379	1.2062	2014-04-16 21:19:00	2014-04-16 21:32:00	13	2	1	5	1	1	1	45	3	3	3	3	3	2	0	0	0	0	0	1		2	5	1	6	1	1	1	1	2	2	3	5	4	5	4	4	3	3	3	3	5	5	5		3
469	3.6498	2014-04-17 00:14:00	2014-04-17 00:39:00	25	2	3	3	3	3	4	280	2	1	2	1	2	2	0	0	0	0	0	1		2	4	4	3	2	2	3	4	2	2	3	2	3	2	3	3	3	2	3	1	4	4	3	4	1
576	0.3544	2014-04-17 04:44:00	2014-04-17 04:57:00	13	2	1	5	2	1	1	150	3	3	3	2	3	1	1	0	0	1	0	0		2	4	2	2	2	3	1	3	2	3	3	4	4	4	4	2	2	2	3	2	5	5	5		1
802	0.8392	2014-04-18 13:40:00	2014-04-18 14:05:00	24	2	2	3	3	2	3	200		2	1	2	1	2	0	0	0	0	0	1		2	5	2	2	1	1	2	2	2	1	2	3	4	3	3	2	2	3	3	3	2	2	2	4	2
769	0.4497	2014-04-18 01:53:00	2014-04-18 02:08:00	14	2	3	2	1	3	4	100	2	3	3	2	3	2	0	0	0	0	0	1		2	3	3	4	4	3	3	4	3	2	1	2	4	2	4	6	2	3	3	3	2	2	2	2	2
581	0.2313	2014-04-17 05:25:00	2014-04-17 05:54:00	28	2	3	2	2	3	3	110	2	3	2	2	3	3	0	0	0	0	0	1		2	3	3	2	2	6	1	3	2	2	3	5	5	6	3	5	2	3	4	1	3	3	3	3	2
271	0.7911	2014-04-16 18:08:00	2014-04-16 18:21:00	13	2	1	5	2	2	3	75	3	3	3	1	1	2	0	0	0	0	0	1		2	4	3	3	6	1	1	3	3	2	3	4	5	3	4	4	2	2	3	3	5	5	5		2
268	0.8919	2014-04-16 18:04:00	2014-04-16 18:34:00	29	2	3	4	2	2	1	400	3	3	3	3	3	1	0	1	1	0	0	0		1	4	3	1	1	1	1	2	2	1	3	4	5	3	4	4	1	2	3	2	4	4	5		2
85	0.7974	2014-04-16 15:18:00	2014-04-16 15:33:00	14	2	1	3	2	1	1	100	3	2	1	1	1	2	0	0	0	0	0	1		2	4	4	2	3	3	1	3	2	2	3	2	4	3	4	2	2	2	3	3	2	2	3	3	1
80	0.4021	2014-04-16 15:15:00	2014-04-16 15:41:00	26	2	1	2	3	1	1	60	3	3	3	2	2	1	1	0	1	1	0	0		2	4	2	1	1	1	1	2	2	2	3	2	4	2	4	2	2	3	3	2	2	2	2	4	2
772	0.2739	2014-04-18 02:02:00	2014-04-18 02:23:00	20	2	1	3	3	1	1	80	1	2	1	1	1	3	0	0	0	0	0	1		2	3	3	3	4	5	5	4	3	4	2	1	3	1	3	2	3	3	4	4	3	3	3	3	2
307	0.1889	2014-04-16 19:01:00	2014-04-16 19:17:00	16	1	1	4	2	1	1	100	3	2	3	2	3	1	1	0	0	0	0	0		1	4	1	1	2	1	2	2	2	2	3	5	3	3	4	4	1	2	3	2	4	4	5		2
984	1.1884	2014-04-20 04:57:00	2014-04-20 06:00:00	62	2	3	4	1	3	4	80	3	3	3	2	3	1	1	1	1	1	1	0	extreme cheapstake garbage picking of foods thrown out that is good to eat yet	2	4	1	1	1	1	1	1	1	1	3	5	5	4	5	4	2	2	4	2	3	1	5		1
166	0.8511	2014-04-16 16:22:00	2014-04-16 16:50:00	27	1	1	4	2	2	1	150	3	3	3	1	1	3	0	0	0	0	0	1		2	4	1	1	1	1	1	1	3	3	3	3	4	3	4	3	2	2	3	2	4	4	4		2
74	0.8327	2014-04-16 15:12:00	2014-04-16 15:32:00	20	2	1	5	1	1	1	100	2	2	2	1	2	2	0	0	0	0	0	1		2	3	2	2	1	1	2	1	2	2	3	5	3	3	4	3	1	2	3	2	4	4	4		1
186	0.5872	2014-04-16 16:44:00	2014-04-16 17:12:00	28	2	1	4	1	1	1	150	3	3	3	2	2	1	1	0	1	1	0	0		2	3	2	1	1	1	1	2	2	2	3	5	5	3	4	4	2	2	2	2	4	3	5		2
620	0.5755	2014-04-17 13:08:00	2014-04-17 13:18:00	10	1	2	4	2	2	4	150	2	3	2	2	3	1	1	0	0	0	0	0		2	3	3	3	2	1	1	3	2	2	3	4	3	3	2	3	3	3	3	4	2	2	3	2	2
1044	0.5275	2014-04-21 01:05:00	2014-04-21 01:17:00	11	1	2	3	2	1	1	150	3	3	3	3	3	3	0	0	0	0	0	1		2	3	2	1	1	1	1	1	2	4	3	5	4	2	4	4	2	2	3	2	2	2	3	2	2
107	1.1932	2014-04-16 15:31:00	2014-04-16 16:02:00	31	2	2	4	1	3	1	150	2				3		0	0	0	0	0	1		2	3							7			5	5				1	1
400	0.2574	2014-04-16 22:01:00	2014-04-16 22:21:00	20	2	1	2	1	1	1	150	2	2	2	1	2	2	0	0	0	0	0	1		2	4	3	3	6	3	1	1	4	3	3	3	2	2	3	2	2	2	3	2	2	1	3	2	2
971	0.8863	2014-04-20 01:33:00	2014-04-20 02:06:00	32	2	3	3	2	3	3	70	3	2	2	1	2	2	0	0	0	0	0	1		2	4	4	4	4	3	3	5	2	2	3	5	3	1	5	4	1	2	6	1	4	4	4		2
813	1.0007	2014-04-18 15:37:00	2014-04-18 17:04:00	86	2	2	4	2	3	1	80	3	2	3	1	1	1	1	0	0	0	0	0		2	3	1	1	2	1	1	1	2	2	2	1	4	3	4	2	1	3	3	2	5	2	3	3	2
70	3.0552	2014-04-16 15:08:00	2014-04-16 15:18:00	10	1	1	5	1	1	1	100	3	3	1	2	3	3	0	0	0	0	0	1		1	2	3	4	4	2	2	3	2	2	2	5	2	1	3	3	4	4	3	2	3	4	2	2	1
857	0.7354	2014-04-18 23:52:00	2014-04-19 00:20:00	27	2	2	4	1	2	3	100	3	3	3	3	3	2	0	0	0	0	0	1		2	4	1	1	1	1	1	6	1	1	3	5	3	4	4	4	2	2	2	1	3	2	5		1
284	1.4801	2014-04-16 18:27:00	2014-04-16 19:11:00	44	2	2	5	1	1	3	400	2	3	2	2	3	1	1	1	1	1	1	0	people who eat thrown out food	2	4	5	4	4	3	3	5	2	2	3	4	5	4	4	3	2	2	3	2	4	4	5		1
1042	0.6476	2014-04-21 00:23:00	2014-04-21 00:39:00	16	2	2	3	1	1	3	50	3	3	3	1	2	1	0	0	1	0	0	0		2	3	2	1	1	1	1	1	1	1	3	4	5	2	5	3	2	2	3	1	3	2	3	2	2
889	0.7957	2014-04-19 12:10:00	2014-04-19 12:26:00	15	2	2	4	2	1	3	100	3	2	2	1	2	2	0	0	0	0	0	1		2	3	1	1	1	1	1	1	1	1	3	5	3	3	3	4	1	1	3	2	4	4	4		2
1047	0.5234	2014-04-21 01:22:00	2014-04-21 01:33:00	11	2	1	4	2	1	1	200	3	3	3	3	3	3	0	0	0	0	0	1		2	4	2	1	1	1	1	1	2	2	3	4	4	4	4	4	1	1	2	2	5	5	5		2
430	2.1025	2014-04-16 22:58:00	2014-04-16 23:13:00	15	2	2	4	1	1	3	150	1	3	3	2	2	3	0	0	0	0	0	1		2	3	3	2	2	3	2	3	2	2	2	5	5	4	4	4	3	3	3	2	4	4	4		2
878	1.0517	2014-04-19 04:48:00	2014-04-19 05:02:00	14	2	3	5	4	3	4	50	3	3	3	3	3	3	0	0	0	0	0	1		2	1	1	1	1	1	1	1	2	1	1	6	6	6	6	6	6	6	6	6	6	6	6		3
380	1.9046	2014-04-16 21:22:00	2014-04-16 23:31:00	128	2	1	4	2	1	1	30	3	3	3	3	3	2	0	0	0	0	0	1		2	5	3	3	3	3	3	3	3	1	2	2	3	3	2	3	2	3	3	2	3	3	3	6	1
223	0.5765	2014-04-16 17:16:00	2014-04-16 17:26:00	9	2	1	3	2	1	1	150	2	3	3	1	2	2	0	0	0	0	0	1		2	4	1	1	1	1	1	1	2	2	3	4	5	2	3	4	2	2	3	2	4	4	4		2
771	0.3823	2014-04-18 02:02:00	2014-04-18 02:19:00	16	2	2	4	1	2	3	70	3	2	3	2	2	1	1	0	0	0	0	0		2	2	2	1	1	1	1	2	2	3	2	5	4	4	3	5	2	3	3	3	4	4	3	4	2
296	0.4789	2014-04-16 18:45:00	2014-04-16 18:50:00	5	2	1	5	1	1	1	50	1	3	3		1	2	0	0	0	0	0	1		2	4	1	1	1	1	1	1	5	4	2	6	6	6	6	6	6	6	6	6	6	6	6		2
882	0.9007	2014-04-19 05:46:00	2014-04-19 06:04:00	17	1	1	4	1	2	1	200	2	2	2	2	2	1	1	0	0	1	0	0		2	3	2	1	2	1	1	3	3	3	3	5	4	4	4	3	3	2	4	2	4	4	4		2
477	0.9582	2014-04-17 00:23:00	2014-04-17 00:34:00	11	2	1	5	2	1	1	20	3	3	3	3	2	1	1	0	0	0	0	0		2	4	3	1	1	1	1	2	2	1	3	3	4	5	4	4	3	2	2	2	4	4	4		1
927	1.8354	2014-04-19 20:24:00	2014-04-19 20:41:00	17	1	1	3	1	1	1	150	3	3	3	3	2	2	0	0	0	0	0	1		2	3	2	2	6	1	2	3	2	2	3	4	3	2	3	3	2	2	2	3	2	2	2	2	2
722	2.0313	2014-04-17 21:36:00	2014-04-17 21:49:00	13	1	1	4	1	1	1	100	3	1	2	3	3	1	1	0	0	0	0	0		1	5	4	1	1	1	1	1	2	4	1	5	5	5	5	5	1	5	4	5	1	1	1	1	2
417	0.6593	2014-04-16 22:27:00	2014-04-16 22:47:00	20	2	3	3	2	3	3	150	3	2	3	3	3	2	0	0	0	0	0	1		2	3	2	3	1	1	1	2	2	2	3	5	5	3	4	4	2	2	2	2	3	3	4		2
569	0.338	2014-04-17 04:09:00	2014-04-17 04:27:00	17	1	3	4	2	3	3	400	1	1	2	1	3	2	0	0	0	0	0	1		2	2	1	1	1	1	1	2	2	3	2	4	4	5	5	4	1	2	3	1	5	5	2	2	2
918	2.06	2014-04-19 19:38:00	2014-04-19 19:48:00	9	1	2	4	2	3	3	200	3	3	2	2	3	2	0	0	0	0	0	1		2	3	1	2	1	2	3	2	4	3	3	2	3	3	2	3	2	2	3	3	3	3	5		2
327	0.8332	2014-04-16 19:34:00	2014-04-16 19:51:00	17	1	1	5	1	1	1		2	3	3	1	2	2	0	0	0	0	0	1		2	4	2	1	2	2	1	2	1	1	3	5	5	4	5	4	2	2	3	2	4	4	5		2
902	0.7741	2014-04-19 17:27:00	2014-04-19 17:36:00	9	1	1	5	1	1	1	100	3	3	3	3	3	1	0	0	1	1	0	0		1	3	2	4	4	2	1	2	4	3	2	5	5	5	5	4	3	2	3	3	2	1	4		1
282	2.0338	2014-04-16 18:25:00	2014-04-16 18:48:00	22	2	3	4	1	1	4	200	3	3	3	3	3	1	0	1	0	0	0	0		1	5	5	5	3	5	1	5	3	2	2	5	5	6	4	5	4	3	6	6	3	3	3	5	2
999	1.0483	2014-04-20 12:52:00	2014-04-20 13:02:00	10	1	1	5	1	1	1	300	2	2	2	2	3	2	0	0	0	0	0	1		2	3	3	2	1	1	1	2	3	2	2	5	3	4	4	4	2	3	3	2	4	4	4		1
881	0.2052	2014-04-19 05:38:00	2014-04-19 05:53:00	15	2	1	3	4	1	1	200	3	3	3	1	3	2	0	0	0	0	0	1		2	4	2	3		1	2	3	3	2	3	1	1	2	3	6	3	3	3	1	4	4	2	6	1
419	1.5184	2014-04-16 22:31:00	2014-04-16 23:07:00	36	2	2	3	2	1	4	65	1	2	3	1	1	3	0	0	0	0	0	1		2	5	3	5	3	1	2	4	4	3	3	4	5	2	4	4	3	4	3	3	4	2	3	2	1
719	1.7038	2014-04-17 21:17:00	2014-04-17 21:29:00	12	2	1	5	2	1	1	150	3	2	2	2	1	2	0	0	0	0	0	1		2	4	2	3	2	1	1	3	3	2	2	5	5	3	4	3	2	1	2	2	2	2	4		1
142	0.2573	2014-04-16 15:55:00	2014-04-16 16:13:00	17	2	1	5	1	1	1	200	2	2	2	3	3	1	1	1	1	0	0	0		1	4	3	1	2	1	1	2	2	2	3	4	4	2	5	4	2	2	2	2	3	3	5		2
619	0.9132	2014-04-17 13:06:00	2014-04-17 13:13:00	6	2	1	3	1	1	1	150	1	2	2	2	2	1	0	1	0	0	0	0		2	4	3	2	1	1	1	3	2	3	2	5	4	2	5	5	2	2	3	2	2	1	4		2
753	1.8435	2014-04-18 00:56:00	2014-04-18 19:48:00	1132	1	1	5	1	1	4	250	3	3	3	2	3	1	1	0	0	0	0	0		2	4		2	1	1	2	2	1	1	3	3	4	3	3	4	2	2	3	2	4	4	4		2
237	0.7622	2014-04-16 17:32:00	2014-04-16 17:46:00	13	2	1	4	2	1	3	200	3	3	3	3	3	2	0	0	0	0	0	1		2	3	4	2	3	5	4	2			3	5	5	5	5	4	1	1	1	1	4	5	3	2	1
504	1.5021	2014-04-17 01:37:00	2014-04-17 01:45:00	7	2	3	3	4	3	4	200	2	1	2	3	2	2	0	0	0	0	0	1		2	3	2	2	2	2	4	2	3	2	3	6	6	6	6	6	6	6	6	6	3	3	3	3	1
1013	0.7676	2014-04-20 15:50:00	2014-04-20 16:04:00	14	1	1	2	2	1	1	1000	2	1	3	3	3	2	0	0	0	0	0	1		2	4	5	4	3	3	2	4	3	4	1	3	4	1	4	1	5	4	4	3	1	4	1	2	1
168	0.9651	2014-04-16 16:23:00	2014-04-16 16:39:00	15	2	2	4	1	2	3	100	3	3	3	3	3	1	1	1	1	1	0	0		1	3	1	1	1	1	1	2	1	2	3	5	4	5	5	5	2	1	1	1		4	5		1
817	0.8689	2014-04-18 16:31:00	2014-04-18 16:44:00	13	2	3	3	1	3	3	125	3	3	3	3	3	2	0	0	0	0	0	1		2	4	2	2	1	1	2	2	2	2	3	5	5	3	4	4	1	2	2	2	4	4	4		2
749	2.8944	2014-04-18 00:33:00	2014-04-18 00:50:00	16	2	1	1	4	1	1	80	2	3	2	1	1	2	0	0	0	0	0	1		2	4	2	1	1	1	1	2	2	3	3	1	3	1	1	6	1	2	3	1	1	1	4		2
38	0.4982	2014-04-16 14:47:00	2014-04-16 15:02:00	14	2	1	4	1	2	1	125	3	3	3	3	3	1	1	0	1	0	0	0		2	4	1	2	1	1	1	2	2	2	3	5	4	4	4	4	3	2	3	3	2	2	5		1
403	2.0722	2014-04-16 22:07:00	2014-04-16 22:23:00	15	1	2	4	2	2	3	100	3	3	2	3	3	2	0	0	0	0	0	1		2	4	3	1	1	1	1	3	3	2	3	4	3	4	3	2	4	3	3	3	2	2	3	3	1
113	0.8828	2014-04-16 15:36:00	2014-04-16 15:59:00	23	2	1	4	1	1	1	150	3	3	3	2	3	1	0	0	1	1	0	0		2	4	1	1	1	1	1	1	1	1	3	3	5	3	4	4	2	2	3	1	4	4	4		2
630	1.2307	2014-04-17 14:09:00	2014-04-17 14:18:00	8	1	3	4	1	3	4	250	3	3	2	2	2	2	0	0	0	0	0	1		2	4	2	2	3	2	2	3	2	3	3	4	4	3	4	4	2	3	2	3	4	4	4		2
302	1.9102	2014-04-16 18:57:00	2014-04-16 19:34:00	37	2	1	5	1	2	3	100	3	3	3	3	3	2	0	0	0	0	0	1		2	5	2	1	1	1	1	4	4	4	2	3	5	3	3	5	2	4	3	4	3	4	2	2	2
443	2.8345	2014-04-16 23:26:00	2014-04-16 23:57:00	31	2	3	3	1	2	4	250	2	2	2	2	2	1	0	1	1	0	0	0		2	4	1	1	1	1	1	3	3	4	3	1	5	4	5	1	4	2	3	1	4	4	3	4	2
165	0.4718	2014-04-16 16:22:00	2014-04-16 17:31:00	68	1	1	3	3	1	1	200	3	3	3	1	1	2	0	0	0	0	0	1		2	3	1	1	1	1	1	2	2	4	2	4	4	2	5	4	1	3	2	3	2	2	1	2	2
408	1.0446	2014-04-16 22:15:00	2014-04-16 22:38:00	22	2	1	3	2	1	1	15	2	3	3	2	2	1	1	1	1	0	0	0		2	3	1	1	1	2	1	1	1	1	3	5	5	5	5	5	1	3	6	4	4	3	5		2
433	0.2753	2014-04-16 23:08:00	2014-04-16 23:30:00	21	2	1	5	1	1	3	100	3	3	3	3	3	1	1	0	1	1	0	0		2	4	2	1	1	1	1	1	2	1	3	3	5	4	5	4	2	2	2	3	5	4	5		2
669	1.0706	2014-04-17 17:14:00	2014-04-17 18:22:00	67	1	1	4	2	1	1		3	3	2	3	3	2	0	0	0	0	0	1		2	4	3	3	2	1	1	3	3	2	3	5	5	3	5	4	2	2	1	2	4	2	3	4	2
895	1.8453	2014-04-19 15:44:00	2014-04-19 15:53:00	9	1	1	2	2	1	1	85	1	3	2	2	3	2	0	0	0	0	0	1		2	4	3	2	2	2	1	3	4	3	1	5	4	3	4	4	2	2	3	2	4	2	4		2
220	0.5337	2014-04-16 17:09:00	2014-04-16 17:39:00	29	2	1	2	4	1	1	100	2	2	3	2	3	1	0	0	0	1	0	0		1	4	4	2	3	1	2	2	3	2	3	5	4	4	5	5	3	4	3	3	5	3	1	4	1
35	1.3659	2014-04-16 14:46:00	2014-04-16 14:58:00	12	2	1	4	3	1	1	40	3	3	3	1	1	3	0	0	0	0	0	1		2	4	1	2	1	1	1	1	1	1	3	4	3	2	4	4	2	2	3	3	3	2	6		2
9	1.5125	2014-04-16 14:31:00	2014-04-16 14:54:00	22	1	1	5	2	1	1	200	2	3	3	1	2	3	0	0	0	0	0	1		2	4	3	3	1	3	1	3	3	2	3	4	4	4	4	4	2	3	3	3	2	3	5		3
661	0.3874	2014-04-17 17:00:00	2014-04-17 20:37:00	216	2	3	3	2	3	4	300	2	3	2	3	2	1	1	0	0	0	0	0		2	4	2	3	1	1	1	1	2	3	3	5	4	3	4	2	3	2	3	2		2	4		2
126	0.6618	2014-04-16 15:41:00	2014-04-16 15:55:00	14	2	2	4	1	2	4	100	3	3	3	3	3	1	0	1	0	0	0	0		2	4	1	1	1	1	1	1	1	1	3	5	5	3	5	5	3	1	3	2	4	1	4		1
667	1.8219	2014-04-17 17:12:00	2014-04-17 17:22:00	10	2	2	5	2	2	3	150	3	3	3	2	2	2	0	0	0	0	0	1		2	4	3	3	2	2	1	3	2	2	3	4	4	4	5	4	3	2	3	2	4	4	5		1
776	0.4462	2014-04-18 02:12:00	2014-04-18 02:28:00	16	2	3	2	4	3	4	150	3	2	3	2	2	2	0	0	0	0	0	1		2	3	2	2	2	1	2	2	2	3	3	4	4	3	3	4	2	3	3	3	2	3	3	2	2
775	0.8177	2014-04-18 02:11:00	2014-04-18 02:19:00	8	1	1		1	2	1	100	3	3	3	3	3	2	0	0	0	0	0	1		2	4	1	1	1	1	1	2	2	2	2	3	3	3	3	3	3	3	3	3	3	3	3	3	1
96	1.1573	2014-04-16 15:23:00	2014-04-16 15:44:00	20	1	3	4	2	3	4	250	3	3	3	1	2	2	0	0	0	0	0	1		2	3	1	2	1	1	1	1	2	2	3	5	5	4	5	4	1	2	2	2	3	3	4		1
437	0.3894	2014-04-16 23:16:00	2014-04-16 23:43:00	27	2	1	5	1	1	1	80	2	2	1	1	2	1	1	1	1	0	0	0		2	4	3	1	1	1	1	1	2	2	3	2	4	3	4	2	2	2	2	2	5		5		2
81	0.5614	2014-04-16 15:17:00	2014-04-16 15:32:00	15	2	1	3	2	1	1	200	2	3	3	2	2	2	0	0	0	0	0	1		2	3	2	1	1	1	2	2	2	2	3	4	4	1	3	4	2	3	2	2	2	2	2	2	1
398	1.2432	2014-04-16 22:00:00	2014-04-16 22:33:00	33	2	1	3	2	2	1	70	1	2	2	3	3	3	0	0	0	0	0	1		2	4	1	1	1	1	1	1	2	2	3	4	5	4	4	4	2	2	3	2	5	5	5		2
232	1.2891	2014-04-16 17:26:00	2014-04-16 17:51:00	24	2	1	3	1	1	1	150	3	2	3	2	3	2	0	0	0	0	0	1		2	5	2	1	4	1	1	3	3	2	2	3	5	5	2	3	4	2	1	2	3	3	5		2
348	0.7063	2014-04-16 20:11:00	2014-04-16 20:25:00	13	2	1	5	1	1	1	350	2	3	2	2	3	1	1	0	1	0	0	0		2	3	1	2	1	1	1	1	2	2	3	4	4	4	4	2	2	2	3	3	5	5	3	4	2
565	0.2282	2014-04-17 03:50:00	2014-04-17 04:08:00	17	2	1	5	2	1	1	500	3	3	3	3	3	3	0	0	0	0	0	1		2	4	1	6	1	6	1	1	2	3	3	5	5	4	4	4	2	2	3	1	4	4	5		3
1009	1.0859	2014-04-20 15:32:00	2014-04-20 15:54:00	21	2	2	4	1	2	4	200	3	2	2	1	2	2	0	0	0	0	0	1		2	3	1	2	1	1	1	1	2	2	3	4	4	2	5	4	2	1	2	1	4	4	4		2
54	1.4282	2014-04-16 14:57:00	2014-04-16 15:01:00	4	2	1	5	1	1	1	100	3	3	3	3	3	3	0	0	0	0	0	1		2	1	5	5	5	5	5	5	7	4	3	6	6	6	6	6	6	6	6	6	6	6	6		3
689	1.2605	2014-04-17 19:05:00	2014-04-17 22:17:00	191	1	2	4	2	2	3	50	2	2	2	2	2	2	0	0	0	0	0	1		2	4	3	2	3	2	3	3	2	2	2	5	4	4	4	3	3	3	3	2	4	4	4		2
1032	0.6391	2014-04-20 20:49:00	2014-04-20 21:06:00	16	2	1	2	2	1	1	100	3	3	3	3	3	2	0	0	0	0	0	1		2	4	1	2	1	1	1	1	2	2	3	2	4	3	2	6	2	2	3	2	3	3	5		2
18	1.1605	2014-04-16 14:37:00	2014-04-16 15:12:00	35	2	1	3	1	1	1	75	2	2	2	3	2	1	1	0	0	0	0	0		2	3	2	3	1	3	1	1	2	2	3	4	4	2	4	4	3	2	2	3	2	2	3	2	2
548	0.2443	2014-04-17 03:15:00	2014-04-17 03:41:00	26	2	1	5	1	2	1	40	1	2	3	2	2	1	1	0	0	0	0	0		1	4	3	1	1	1	2	3	3	2	3	5	4	5	5	5	2	3	1	2	4	4	5		2
551	0.5891	2014-04-17 03:26:00	2014-04-17 03:42:00	15	1	1	4	1	1	1	300	2	2	2	1	3	2	0	0	0	0	0	1		2	3	2	2	3	1	2	3	3	3	3	5	4	5	5	4	2	2	2	3	5	5	4		2
1020	3.6227	2014-04-20 17:46:00	2014-04-20 18:07:00	20	1	1	4	1	1	1	140	2	3	3	3	3	1	1	0	1	0	0	0		2	5	2	1	2	1	1	3	3	2	3	5	4	5	4	4	3	2	2	3	5	5	4		2
526	1.4532	2014-04-17 02:27:00	2014-04-17 02:37:00	10	1	3	3	1	3	4	250	2	3	1	1	2	1	0	1	0	0	0	0		2	4	3	1	6	6	2	2	2	2	3	5	4	2	5	3	3	3	3	3	2	1	4		2
809	1.288	2014-04-18 15:03:00	2014-04-18 15:15:00	11	1	3	4	3	2	3	300	3	3	3	2	3	1	0	0	0	0	1	0	dumpster diving culture	2	2	3	1	2	1	1	1	2	2	3	4	3	3	2	3	2	2	3	3	3	1	4		1
1017	0.3225	2014-04-20 16:53:00	2014-04-20 17:18:00	25	2	1	5	2	1	1	200	2	3	3	2	2	1	1	1	0	0	0	0		2	4	1	2	1	2	1	1	2	2	3	4	3	3	4	4	3	2	4	2	4	4	4		2
995	0.7334	2014-04-20 10:51:00	2014-04-20 11:14:00	23	2	1	5	4	1	1	250	2	3	2	1	2	2	0	0	0	0	0	1		2	3	1	6	2	1	1	1	2	4	3	4	5	2	3	1	1	4	3	1	4	4	5		1
325	0.3428	2014-04-16 19:27:00	2014-04-16 19:38:00	10	2	1	3	4	1	1	60	3	3	3	3	3	2	0	0	0	0	0	1		2	3	3	3	3	3	2	2	2	2	2	5	3	2	3	4	3	1	3	2	3	3	3	3	1
1040	0.8642	2014-04-21 00:01:00	2014-04-21 00:23:00	21	2	1	5	2	2	1	50	3	3	3	3	3	3	0	0	0	0	0	1		2	2	3	1	1	1	1	3	2	3	2	4	4	4	4	4	2	2	4	2	4	4	4		2
631	0.6137	2014-04-17 14:10:00	2014-04-18 15:41:00	1531	2	1	4	1	2	3	250	3	3	3	1	1	2	0	0	0	0	0	1		2	5	2	1	2	1	1	1	2	1	3	5	4		4	3	2	2	2	4	5	5	5		2
65	3.6498	2014-04-16 15:03:00	2014-04-16 15:18:00	15	2	2	5	2	2	3	25	3	3	2	1	1	2	0	0	0	0	0	1		2	3	1	1	1	1	1	1	2	2	3	3	4	5	4	3	2	3	2	3	4	4	4	2	1
19	0.6415	2014-04-16 14:38:00	2014-04-16 15:01:00	23	1	1	4	1	2	3	100	2	3	3	2	3	1	0	1	0	0	0	0		2	5	2	1	1	1	1	4	5	3	2	4	4	5	4	4	4	3	4	3	4	4	2	4	1
64	0.6147	2014-04-16 15:03:00	2014-04-16 15:22:00	19	2	1	4	1	2	1	125	2	3	3	2	2	1	0	0	1	0	0	0		2	3	3	2	1	2	2	2	2	2	3	4	2	2	3	2	2	2	3	2	4	3	2	2	2
607	0.4207	2014-04-17 11:42:00	2014-04-17 11:56:00	13	2	2	3	2	2	3	100	1	3	2	2	1	2	0	0	0	0	0	1		2	3	1	1	1	1	1	1	2	2	3	4	4	3	3	3	2	3	3	2	3	2	3	3	2
63	0.6715	2014-04-16 15:01:00	2014-04-16 16:12:00	70	1	1	4	1	1	1	150	3	3	3	2	2	1	1	1	0	1	0	0		2	4	2	1	6	2	1	1	2	2	3	5	4	4	4	4	2	2	2	2	4	2	4		2
359	1.4278	2014-04-16 20:37:00	2014-04-16 20:51:00	14	2	1	5	1	1	1	35	3	3	3	3	3	2	0	0	0	0	0	1		2	3	1	1	1	1	1	1	1	1	3	1	1	1	1	5	1	1	1	1	2	2	5		2
528	1.8179	2014-04-17 02:30:00	2014-04-17 02:47:00	17	2	3	3	2	3	4	100	3	3	3	3	2	3	0	0	0	0	0	1		2	4	2	1	1	1	1	2	2	2	3	2	5	4	2	6	2	2	2	1	5	4	5		2
1023	1.3078	2014-04-20 18:38:00	2014-04-20 20:12:00	93	2	1	4	2	1	1	75	2	3	3	3	2	1	1	0	1	0	0	0		2	5	3	1	1	1	1	1	2	2	3	5	5	3	5	4	2	4	3	2	2	2	4		1
853	1.96	2014-04-18 23:20:00	2014-04-18 23:30:00	10	2	3	3	1	1	3	800	3	3	2	3	2	1	0	1	0	1	0	0		1	5	4	5	4	2	5	2	4	4	3	5	2	5	5	5	2	3	1	2	2	4	2	2	1
21	0.2314	2014-04-16 14:40:00	2014-04-16 14:54:00	13	2	3	3	3	1	3	125	2	2	3	1	3	1	0	0	0	1	0	0		2	3	3	3	3	2	1	4	2	2	3	2	3	2	2	2	2	2	2	3	2	2	2	2	1
147	0.9504	2014-04-16 16:01:00	2014-04-16 16:34:00	33	2	2	4	3	3	3	150	3	2	3	3	3	2	0	0	0	0	0	1		2	5	3	3	1	1	1	1	2	4	3	3	5	1	3	3	1	1	3	1	4	3	4		1
231	0.9093	2014-04-16 17:25:00	2014-04-16 17:36:00	11	2	2	2	4	2	1	200	3	3	3	3	3	1	1	1	1	0	0	0		2	3	3	1	1	3	1	1	2	2	3		5	1	4	3	2	2	3	2	3	3	2	3	2
259	0.5164	2014-04-16 17:56:00	2014-04-16 18:05:00	9	1	1	4	2	1	1	250	1	1	2	2	3	2	0	0	0	0	0	1		2	3	3	1	2	1	3	3	2	2	3	4	3	4	4	4	3	2	2	3	4	4	4		2
445	0.7101	2014-04-16 23:28:00	2014-04-16 23:42:00	13	1	1	3	1	1	1	80	2	1	2	2	1	3	0	0	0	0	0	1		2	3	3	3	2	3	2	4	2	4	2	3	3	2	3	3	3	2	3	3	2	2	3	4	2
928	0.5532	2014-04-19 20:31:00	2014-04-20 22:49:00	1577	2	1	3	2	2	1	80	3	3	3	3	3	3	0	0	0	0	0	1		2	5	2	4	1	1	1	2	2	1	3	5	5	5	5	5	2	1	3	1	4	2	4		1
534	1.0335	2014-04-17 02:50:00	2014-04-17 03:03:00	13	1	1	2	2	2	1	260	1	3	2	1	1	1	1	0	1	0	0	0		2	5	3	1	1	1	2	2	4	3	2	4	5	4	2	4	3	2	3	2	3	4	3	4	2
765	0.8388	2014-04-18 01:38:00	2014-04-18 01:53:00	14	2	1	5	2	1	1	100	1	2	1	2	2	3	0	0	0	0	0	1		2	3	3	1	1	1	1	1	2	2	3	2	4	3	3	2	2	1	3	2	5	4	4		2
833	1.3576	2014-04-18 19:22:00	2014-04-18 19:55:00	32	2	1	1	4	1	1	75	3	3	2	1	1	1	0	0	0	1	0	0		2	3	1	1	1	6	1	1	1	1	3	3	2	1	1	1	3	3	4	3	4	4	4		2
496	0.7158	2014-04-17 01:14:00	2014-04-17 01:34:00	20	1	2	3	2	3	4	130	3	3	3	3	3	3	0	0	0	0	0	1		1	4	1	1	2	2	1	2	2	2	2	2	5	4	4	4	2	3	2	3	4	4	4		2
681	0.9794	2014-04-17 18:28:00	2014-04-17 23:11:00	282	2	3	3	1	1	1	50	3	3	3	3	3	3	0	0	0	0	0	1		2	2	1	1	2	1	1	1	1	1	3	5	3	3	4	5	2	1	2	1	4	2	5		2
1050	0.4163	2014-04-21 01:47:00	2014-04-21 02:43:00	56	2	3	3	3	3	4	110	2	3	3	2	3	2	0	0	0	0	0	1		2	2	3	2	3	2	2	3	2	2	3	5	4	4	5	5	1	2	3	3	4	4	5		2
861	2.6227	2014-04-19 00:49:00	2014-04-19 01:07:00	18	1	1	3	2	1	1	150	2	2	3	2	2	2	0	0	0	0	0	1		2	5	3	2	3	1	3	3	3	2	2	3	4	3	3	3	2	3	4	2	4	4	2	3	2
714	0.4253	2014-04-17 20:44:00	2014-04-17 21:16:00	31	2	1	3	1	1	1	80	3	3	2	1	2	3	0	0	0	0	0	1		2	1	1	2	1	1	1	1	1	1	1	4	3	3	4	4	2	1	3	1	3	2	3	3	1
593	0.7938	2014-04-17 10:10:00	2014-04-18 01:52:00	941	1	1	4	1	1	1	125	3	3	2	1	1	1	1	0	0	0	0	0		2	5	3	1	1	1	2	3	2	2	3	2	5	3	4	4	3	3	2	4	2	2	4		2
482	0.8658	2014-04-17 00:37:00	2014-04-17 02:09:00	91	2	1	4	2	1	1	50	2	3	3	3	2		0	0	0	0	0	1		2	3	1	2	1	1	1	2	2	2	3	3	4	3	4	3	1	5	2	5	2	3	5		2
766	0.5832	2014-04-18 01:39:00	2014-04-18 02:04:00	24	1	2	5	2	3	3	500	2	2	3	3	2	2	0	0	0	0	0	1		2	4	3	1	1	1	3	1	2	1	3	3	4	3	3	2	1	1	2	2	4	2	4		2
1025	0.5769	2014-04-20 18:50:00	2014-04-20 19:12:00	22	2	1	4	1	1	1	50	3	3	2	2	2	3	0	0	0	0	0	1		2	3	1	1	1	1	1	2	1	1	3	4	4	2	4	4	2	2	3	2	4	4	5		1
732	0.5166	2014-04-17 23:02:00	2014-04-17 23:13:00	10	1	1	4	2	1	3	400	1	2	2	3	3	2	0	0	0	0	0	1		1	3	2	1	2	1	1	1	2	3	2	5	4	4	5	4	2	3	3	2	4	4	2	4	1
393	0.8203	2014-04-16 21:49:00	2014-04-16 22:15:00	25	1	1	3	1	1	1	150	2	3	3	2	2	2	0	0	0	0	0	1		2	3	3	2	3	2	1	3	2	2	2	1	4	4	5	3	1	2	4	1	4	4	4		2
360	1.8062	2014-04-16 20:39:00	2014-04-16 20:50:00	11	2	1	4	1	1	1	100	3	3	3	1	3	1	0	0	1	0	0	0		1	5	1	1	1	6	2	1	3	2	3	5	4	4	4	4	3	2	3	4	4	4	2	5	1
473	1.0566	2014-04-17 00:19:00	2014-04-17 00:35:00	16	2	1	4	2	1	1	200	2	3	2	3	3	1	1	0	0	0	0	0		1	4	3	1	1	1	1	2	2	3	2	4	4	4	5	5	2	3	3	2	4	4	4		1
712	1.3563	2014-04-17 20:34:00	2014-04-17 20:53:00	19	2	2	4	2	3	4	250	3	3	2	2	3	1	1	1	0	0	0	0		2	3	2	1	2	1	2	1	2	2	3	4	4	2	3	4	3	2	3	3	3	3	4		1
539	0.4474	2014-04-17 03:00:00	2014-04-17 03:11:00	11	2	2	5	2	2	1	150	3	2	3	1	2	1	1	0	1	0	0	0		2	4	3	1	2	4	2	3	3	3	2	5	5	3	4	4	2	4	2	2	2	2	2	3	1
30	0.2601	2014-04-16 14:45:00	2014-04-16 15:02:00	17	2	3	4	4	3	4	100	2	3	2	2	2	3	0	0	0	0	0	1		2	4	2	1	1	1	2	3	2	2	3	4	5	5	5	4	2	2	3	2	4	3	5		2
1005	1.1983	2014-04-20 14:37:00	2014-04-20 15:04:00	27	2	1	4	2	1	1	80	2	3	2	2	2	1	1	0	0	0	1	0	Peanut butter taken to land fill in Texas	2	3	2	2	2	2	2	2	2	2	3	5	5	4	5	4	2	3	2	2	2	2	3	3	1
420	0.7195	2014-04-16 22:33:00	2014-04-16 22:56:00	23	2	1	3	2	1	1	100	2	1	1	1	1	2	0	0	0	0	0	1		2	4	2	1	1	2	1	1	2	2		3	1	2	2	3	2	2	2	2	3	3	3	3	2
677	0.8344	2014-04-17 18:15:00	2014-04-17 18:34:00	18	2	1	4	1	1	1	50	3	3	3	2	1	1	1	0	1	0	0	0		2	4	2	1	2	1	1	2	2	2	3	4	5	3	4	4	2	2	3	3	1	1	4		2
673	0.7085	2014-04-17 17:49:00	2014-04-17 18:05:00	16	2	1	5	2	1	1	100	3	3	3	3	3	2	0	0	0	0	0	1		2	3	2	2	2	2	2	2	2	2	3	4	4	3	4	4	3	2	3	2	4	4	4		1
571	0.4965	2014-04-17 04:21:00	2014-04-17 04:39:00	17	2	1	4	1	1	1	75	3	3	2	1	1	2	0	0	0	0	0	1		2	4	2	4	1	1	1	1	2	2	3	5	5	3	4	2	2	3	4	4	2	2	2	2	2
609	1.0099	2014-04-17 12:05:00	2014-04-17 12:25:00	20	2	3	4	2	1	4	100	3	3	3	3	3	1	1	0	0	1	0	0		2	4	1	3	6	1	1	2	1	1	3	5	4	5	5	5	1	1	2	1	5	3	5		1
508	1.6424	2014-04-17 01:48:00	2014-04-17 02:09:00	21	1	1	4	2	3	3	400	2	2	2	2	1	2	0	0	0	0	0	1		2	4	2	2	2	2	1	2	2	1	3	4	4	4	3	4	2	2	3	1	3	3	4		2
838	0.8091	2014-04-18 20:53:00	2014-04-18 21:07:00	13	1	1	3	2	1	1	80	3	3	3	1	2	2	0	0	0	0	0	1		2	4	3	1	2	1	3	4	3	3	3	2	4	3	3	2	4	3	4	3	2	2	4		1
281	0.8792	2014-04-16 18:25:00	2014-04-16 18:47:00	21	2	2	4	1	2	3	100	2	3	3	2	2	2	0	0	0	0	0	1		2	4	3	3	3	3	2	3	4	2	2	4	4	3	3	4	3	3	3	3	2	2	2	2	2
815	0.6622	2014-04-18 16:16:00	2014-04-18 16:47:00	31	2	3	4	1	3	3	125	2	2	3	1	2	3	0	0	0	0	0	1		2	4	2	1	1	1	2	2	3	3	3	5	4	4	3	4	3	3	3	2	5	5	4		2
647	0.4359	2014-04-17 16:03:00	2014-04-17 16:17:00	14	2	2	5	1	2	3	100	2	2	3	2	2	2	0	0	0	0	0	1		2	4	4	4	2	4	2	3	3	3	3	4	4	3	4	4	2	4	3	3	3	2	3	3	1
471	0.5613	2014-04-17 00:17:00	2014-04-17 01:03:00	45	1	1	4	2	1	1	110	2	3	3	2	3	3	0	0	0	0	0	1		2	3	2	3	1	1	1	1	2	3	3	4	4	4	4	3	2	1	3	2	4	4	3	4	1
974	0.4247	2014-04-20 01:53:00	2014-04-20 02:18:00	24	2	1	5	1	2	4	110	2	3	2	1	1	1	1	0	1	1	0	0		1	4	3	5	3	5	3	5	3	2	3	3	5	3	4	4	2	3	3	3	3	4	4		2
421	0.9215	2014-04-16 22:35:00	2014-04-17 01:32:00	177	2	3	3	2	3	4	175	3	3	3	3	2	3	0	0	0	0	0	1		2	3	3	4	4	3	3	5	2	2	3	5	4	3	4	4	2	3	2	2	3	4	4		2
450	0.4229	2014-04-16 23:35:00	2014-04-16 23:54:00	19	2	1	2	2	1	1	100	2	3	3	3	3	2	0	0	0	0	0	1		2	4	1	1	1	3	1	2	2	4	3	5		3	4	4	3	2	2	2	4	4	4		1
518	1.1125	2014-04-17 02:15:00	2014-04-17 02:25:00	10	2	3	3	1	3	4	200	2	3	2	2	2	2	0	0	0	0	0	1		1	4	1	1	1	1	1	1	2	1	3	5	4	4	4	5	2	6	2	2	6	2	5		2
874	1.0766	2014-04-19 04:25:00	2014-04-19 05:07:00	41	2	1	3	2	1	1	150	3	3	2	2	2	1	1	0	1	0	0	0		2	3	2	3	2	1	2	2	2	1	3	5	5	2	5	3	3	2	2	2	4	4	3	2	1
265	1.9752	2014-04-16 18:00:00	2014-04-16 19:00:00	59	1	3	5	2	1	4	100	2	3	3	2	3	1	0	1	0	0	0	0		2	3	3	1	3	1	1	3	3	3	2	5	5	4	4	4	2	4	3	2	2	2	4		2
490	1.0001	2014-04-17 00:49:00	2014-04-17 01:00:00	11	2	3	2	3	1	1	50	1	3	3	2	3	2	0	0	0	0	0	1		2	5	4	3	3	1	2	3	4	4	3	2	1	1	1	1	3	3	4	4	2	2	3	3	1
674	0.3712	2014-04-17 17:53:00	2014-04-17 18:08:00	15	2	1	4	1	1	1	75	3	3	2	3	3	2	0	0	0	0	0	1		2	3	1	1	1	1	1	1	1	1	3	5	5	1	5	5	2	2	3	1	5	3	5		2
907	0.6292	2014-04-19 19:01:00	2014-04-19 19:18:00	17	2	1	4	1	1	1	120	3	3	3	2	3	2	0	0	0	0	0	1		2	3	2	1	2	1	1	2	2	2	3	5	5	4	4	5	1	3	2	2	5	4	5		2
552	0.712	2014-04-17 03:32:00	2014-04-17 03:49:00	16	1	1	4	2	3	3	100	1	3	3	2	2	2	0	0	0	0	0	1		2	3	3	1	1	1	1	2	2	3	3	5	4	3	4	4	3	3	3	3	4	2	2	2	2
805	0.7592	2014-04-18 14:02:00	2014-04-19 18:32:00	1710	2	1	5	1	1	1	80	1	3	2	2	3	1	1	1	1	0	0	0		2	4	1	1	1	1	1	2	2	1	3	1	5	4	5	4	1	1	3	1	4	2	5		2
1001	0.5826	2014-04-20 13:44:00	2014-04-20 13:55:00	10	2	3	2	1	3	3	125	3	3	3	3	3	2	0	0	0	0	0	1		2	3	1	1	1	1	1	1	1	1	3	5	4	4	4	4	1	3	3	2	2	2	4		2
291	0.7328	2014-04-16 18:42:00	2014-04-16 19:01:00	18	2	1	4	1	1	1	60	3	2	3	1	2	2	0	0	0	0	0	1		2	5	2	1	1	1	2	2	1	1	3	5	4	5	3	5	3	3	1	1	3	2	4		2
180	0.8449	2014-04-16 16:35:00	2014-04-16 19:28:00	172	2	3	3	4	3	3	100	3	3	2	3	2	3	0	0	0	0	0	1		2	4	2	3	2	1	2	3	3	2	2	4	3	2	2	4	3	3	3	3	3	3	4		2
908	0.6905	2014-04-19 19:03:00	2014-04-19 19:23:00	20	2	1	3	1	1	1	100	2	3	2	2	1	2	0	0	0	0	0	1		2	3	1	2	1	1	1	1	1	1	3	1	2	2	2	6	1	2	3	6	3	3	3	3	2
266	0.8715	2014-04-16 18:01:00	2014-04-16 19:11:00	70	2	1	4	1	1	1	100	2	3	3	2	3	2	0	0	0	0	0	1		2	3	1	1		1	1	1	1	1	3	4	5	5	5	4	1	1	3	2	5	5	5		3
736	1.5192	2014-04-17 23:27:00	2014-04-17 23:46:00	19	2	1	2	3	1	1	45	2	2	2	1	2	2	0	0	0	0	0	1		2	4	1	6	2	3	1	1	2	2	3	3	3	1	1	3	1	1	2	2	3	3	4		1
698	0.5628	2014-04-17 19:58:00	2014-04-17 20:11:00	12	2	1	3	2	1	1	50	3	3	2	2	2	2	0	0	0	0	0	1		2	4	3	1	1	1	2	2	2	2	3	2	4	2	2	2	3	2	2	3	2	1	3	3	1
115	0.6403	2014-04-16 15:37:00	2014-04-16 18:34:00	176	1	3	2	2	3	4	150	3	3	3	3	3	2	0	0	0	0	0	1		2	3	3	2	3	2	2	3	2	2	2	4	4	4	6	6	6	3	6	6	4	4	2	4	2
608	0.6459	2014-04-17 12:05:00	2014-04-20 06:23:00	3978	2	3	4	2	3	4	60	2	2	2	1	2	2	0	0	0	0	0	1		2	4	2	1	3	1	1	2	3	2	3	4	4	5	3	3	6	3	6	3	3	4	2	4	2
222	0.594	2014-04-16 17:14:00	2014-04-16 17:26:00	12	2	3	2	2	3	4	250	3	3	2	1	1	2	0	0	0	0	0	1		2	3	2	2	1		1	2	2	2	2	4	4	3	5	2	5	3	4	5	3	3	3	3	2
777	1.4853	2014-04-18 02:25:00	2014-04-18 02:33:00	7	2	3	1	2	3	4	100	3	3	2	1	1	1	1	0	0	0	0	0		2	5	4	5	5	5	3	5	5	4	2	3	2	1	3	1	3	3	4	3	3	3	3	3	2
589	1.0396	2014-04-17 07:40:00	2014-04-17 08:06:00	25	2	2	4	2	2	1	100	3	3	2	2	3	2	0	0	0	0	0	1		2	2	4	2	1	1	1	3	2	3	2	3	4	3	4	4	2	2	3	2	2	2	2	2	1
595	1.8347	2014-04-17 10:31:00	2014-04-17 10:44:00	13	2	3	3	2	3	1	82	2	3	2	2	1	2	0	0	0	0	0	1		2	4	1	1	1	1	1	1	2	2	3	5	4	3	5	5	2	1	2	2	3	4	2	3	2
446	0.5071	2014-04-16 23:30:00	2014-04-16 23:43:00	13	2	1	4	2	1	1	125	2	2	2	2	3	2	0	0	0	0	0	1		2	4	3	1	1	2	1	1	2	2	3	4	5	5	5	4	2	3	3	2	4	4	5		2
308	0.6046	2014-04-16 19:01:00	2014-04-16 19:21:00	19	2	3	2	2	3	4	100	2	3	2	2	2	3	0	0	0	0	0	1		2	3	3	2	1	2	2	1	2	2	3	2	3	2	4	2	2	2	4	3	3	3	3	2	2
529	0.3788	2014-04-17 02:30:00	2014-04-17 02:44:00	13	2	1	4	2	1	1	150	2	3	3	2	2	3	0	0	0	0	0	1		2	3	2	2	2	1	1	2	2	2	3	5	5	4	5	4	3	3	3	3	4	4	2	3	1
319	0.2991	2014-04-16 19:14:00	2014-04-16 19:37:00	22	2	2	4	1	1	3	280	2	2	2	2	2	1	1	0	0	1	0	0		1	4	2	1	2	1	6	3	3	2	3	5	4	3	4	4	2	1	3	1	5	5	5		2
8	1.1295	2014-04-16 14:30:00	2014-04-16 14:40:00	9	1	3	4	2	3	4	100	2	2	2	2	2	2	0	0	0	0	0	1		2	4	3	2	3	1	3	3	3	4	3	2	2	2	2	2	4	3	3	2	2	2	2	2	2
649	0.7077	2014-04-17 16:10:00	2014-04-17 16:16:00	6	1	3	3	1	2	3	100	3	2	3	1	2	3	0	0	0	0	0	1		1
14	1.436	2014-04-16 14:35:00	2014-04-16 14:46:00	11	2	3	3	2	3	3	100	3	3	1	1	1	3	0	0	0	0	0	1		2	4	3	3	2	1	2	2	2	2	3	4	3	3	5	4	1	2	1	1	4	4	3	4	1
954	0.5428	2014-04-19 22:58:00	2014-04-19 23:31:00	33	1	1	4	1	1	1	150	3	3	3	3	3	2	0	0	0	0	0	1		2	3	1	1	2	1	3	2	2	3	2	5	5	4	5	4	2	2	2	2	4	4	4		2
499	0.5531	2014-04-17 01:20:00	2014-04-17 01:38:00	17	1	1	5	1		1	90	3	3	3	2	2	2	0	0	0	0	0	1		2	4	4		4	2	4	3	5	2	2	2	1	1	2	2	1	2	1	2	2	2	2	2	2
208	0.9382	2014-04-16 17:02:00	2014-04-16 17:15:00	12	2	1	5	1	2	1	100	3	3	3	2	2	3	0	0	0	0	0	1		2	3	2	1	1	1	1	1	2	2	3	4	3	3	3	2	2	3	3	2	3	2	4		1
713	0.6072	2014-04-17 20:37:00	2014-04-17 21:01:00	24	2	1	4	2	1	1	200	3	3	3	3	3	2	0	0	0	0	0	1		1	2	2	1	1	2	1	1	2	2	3	5	5	4	5	4	1	5	1	2	5	5	5		2
691	0.8694	2014-04-17 19:19:00	2014-04-17 20:13:00	53	2	1	4	2	1	1	60	3	3	3	1	1	1	1	0	1	1	0	0		2	5	3	1	2	3	2	1	3	2	3	3	4	2	4	3	3	1	3	3	2	3	3	6	2
76	0.3505	2014-04-16 15:14:00	2014-04-16 15:40:00	26	2	1	4	2	1	1	100	1	3	2	1	3	1	1	0	1	0	0	0		2	4	3	4	2		1	2	3	2	2	5	4	4	4	4	1	2	1	3	3	2	4		1
986	1.3206	2014-04-20 05:42:00	2014-04-20 06:03:00	20	2	1	5	2	2	3	250	3	3	3	3	3	1	1	1	1	0	0	0		1	3	1	2	1	1	1	2	2	2	2	4	4	3	3	4	2	2	4	2	3	3	3	2	1
624	0.4336	2014-04-17 13:38:00	2014-04-17 13:55:00	16	2	1	3	1	1	1	50	3	3	3	3	3	1	1	0	0	0	0	0		2	4	1	1	1	1	1	2	2	2	3	4	4	3	3	4	2	3	2	2	5	4	5		2
851	1.2364	2014-04-18 23:19:00	2014-04-18 23:32:00	12	2	1	4	1	2	1	100	3	3	2	1	2	2	0	0	0	0	0	1		2	5	4	3	3	4	3	5	3	3	2	4	2	3	4	3	6	1	1	6	3	3	3	3	1
240	0.3809	2014-04-16 17:35:00	2014-04-16 17:49:00	13	1	1	2	3	1	1	150	2	3	2	1	2	1	1	0	0	0	1	0	news item	2	4	2	2	2	3	2	2	2	2	2	1	3	2	2	1	3	2	3	3	3	3	3	2	2
190	0.3459	2014-04-16 16:47:00	2014-04-16 17:08:00	20	2	3	3	1	3	1	80	3	3	3	3	2	2	0	0	0	0	0	1		2	4	1	1	1	1	1	1	2	4	3	3	3	4	3	4	2	1	2	1	5	5	5		2
616	1.0674	2014-04-17 12:41:00	2014-04-17 12:55:00	13	2	3	4	2	3	4	150	3	3	3	1	3	2	0	0	0	0	0	1		2	4	2	1	2	1	1	2	2	4	3	2	5	2	3	2	2	3	3	1	3	3	3	3	2
503	1.7441	2014-04-17 01:30:00	2014-04-17 01:57:00	26	2	1	2	2	1	1	60	2	2	2	1	1	2	0	0	0	0	0	1		2	1	1	4	1	3	1	2	2	2	3	4	5	4	4	3	3	2	3	2	4	4	4		1
848	0.2413	2014-04-18 22:53:00	2014-04-18 23:14:00	21	2	1	4	1	1	1	175	2	3	3	2	2	3	0	0	0	0	0	1		2	4	3	3	2	2	1	2	2		3	5	5	4	4	4	2	2	2	3	4	4	2	4	1
342	0.4343	2014-04-16 19:58:00	2014-04-16 20:43:00	45	1	1	4	2	1	1	150	3	3	3	2	3	2	0	0	0	0	0	1		2	4	3	1	1	1	2	1	2	2	3	5	5	2	4	5	2	3	2	3	3	3	3	2	2
941	0.3918	2014-04-19 21:47:00	2014-04-19 22:17:00	29	2	2	3	1	1	1	125	3	3	3	2	3	3	0	0	0	0	0	1		1	4	2	1	2	2	1	3	3	2	2	5	4	3	3	3	4	4	3	2	3	4	4		1
764	0.4971	2014-04-18 01:33:00	2014-04-18 01:57:00	23	2	1	5	1	3	1	100	2	3	2	3	3	1	1	0	1	0	0	0		2	4	3	1	1	1	1	3	2	2	3	4	3	3	4	4	2	3	3	2	2	2	3	4	2
752	1.7304	2014-04-18 00:52:00	2014-04-18 01:36:00	44	2	1	3	3	1	1	50	3	3	2	2	2	2	0	0	0	0	0	1		2	4	3	4	4	6	5	5	2	2	3	4	4	2	4	4	2	3	3	1	4	4	4		2
894	1.9639	2014-04-19 14:57:00	2014-04-19 16:04:00	66	1	2	5	1	3	3	150	2	3	2	2	1	3	0	0	0	0	0	1		2	4	2	4	2	2	2	2	2	2	3	4	3	4	4	4	2	4	3	3	3	3	4		2
399	2.2406	2014-04-16 22:00:00	2014-04-16 22:14:00	13	1	1	4	1	2	3	100		2	2	1	3	1	1	0	0	0	0	0		2	4	4	3	3	4	4	4	3	3	3	5	5	5	5	4	3	2	3	2	2	2	4		1
102	0.4994	2014-04-16 15:29:00	2014-04-16 16:45:00	76	2	3	2	2	1	3	150	1	3	3	1	1	3	0	0	0	0	0	1		2	4	3	1	1	1	1	2	2	2	3	5	4	5	4	4	2	2	2	1	4	4	4		2
293	0.272	2014-04-16 18:43:00	2014-04-16 19:05:00	21	2	2	4	2	2	3	150	2	3	3	3	3	1	1	0	1	0	0	0		2	3	2	1	2	1	2	1	1	2	3	3	3	3	3	2	2	2	3	2	3	2	2	3	2
37	1.8737	2014-04-16 14:47:00	2014-04-16 15:06:00	18	2	1	4	2	1	1	150	3	3	3	3	3	3	0	0	0	0	0	1		2	4	2	1	1	1	1	1	2	4	3	5	5	3	5	4	1	2	3	2					2
378	1.1662	2014-04-16 21:18:00	2014-04-16 21:23:00	4	1	3	5	3	3	4	78	3	3	3	3	3	3	0	0	0	0	0	1		2	1	6	6	6	6	6	6	1	4	1	6	6	6	6	6	6	6	6	6	6	6	6		3
1022	0.4539	2014-04-20 18:28:00	2014-04-20 18:43:00	14	2	2	2	2	2	4	100	3	3	1	1	1	2	0	0	0	0	0	1		2	4	2	2	1	1	1	2	2	2	3	2	4	3	3	2	2	1	4	2	4	4	4		2
283	1.2855	2014-04-16 18:26:00	2014-04-16 19:08:00	42	1	2	3	2	2	4	250	2	3	2	1	1	1	1	0	0	0	0	0		2	4	3	4	3	5	3	4	3	3	3	4	4	4	4	4	3	3	2	2	4	3	2	2	2
585	0.7989	2014-04-17 06:12:00	2014-04-17 06:28:00	16	2	1	4	1	1	1	150	3	3	3	2	3	1	1	1	0	0	0	0		2	3	3	1	1	1	1	3	3	4	3	4	5	2	5	4	2	3	2	3	4	2	2	2	2
866	1.2887	2014-04-19 01:46:00	2014-04-20 01:54:00	1448	2	1	4	1	1	1	100	3	3	3	2	3	1	1	0	0	0	0	0		2	4	3	3	3	3	1	3	3	3	3	5	5	2	5	4	1	3	3	3	3	2	4		2
979	0.9446	2014-04-20 03:16:00	2014-04-20 03:28:00	12	2	1	4	1	1	1	800	3	3	3	3	3	1	1	0	0	0	0	0		2	3	2	2	2	2	2	2	2	2	3	5	5	5	5	5	2	5	2	2	5	5	5		2
584	0.1579	2014-04-17 06:08:00	2014-04-17 08:15:00	127	2	2	5	1	2	3	300	3	3	2	1	1	1	0	1	1	0	0	0		2	4	4	2	3	1	1	4	4	3	2	4	4	4	5	4	2	1	3	1	2	2	4		2
401	1.4248	2014-04-16 22:02:00	2014-04-16 22:27:00	24	2	1	5	1	1	1	35	3	3	2	2	3	2	0	0	0	0	0	1		2	4	2	2	2	1	1	3	2	2	3	5	5	4	4	4	3	2	2	3	2	4	4		1
511	1.6421	2014-04-17 01:49:00	2014-04-17 02:06:00	17	2	3	4	2	3	4	40	1	1	1	1	1	2	0	0	0	0	0	1		2	5	4	3	2	1	1	3	4	2	2	2	2	2		2		2
618	0.3838	2014-04-17 13:02:00	2014-04-17 22:56:00	593	2	2	3	2	1	3	100	2	1	2	2	3	2	0	0	0	0	0	1		2	3	2	1	1	1	1	2	2	2	3	1	4	3	1	4	1	3	2	2	2	2	4		1
298	0.5009	2014-04-16 18:49:00	2014-04-16 19:12:00	23	2	1	4	1	1	1	100	1	3	2	2	1	2	0	0	0	0	0	1		2	3	3	2	3	2	2	3	2	2	3	4	4	3	4	2	3	3	2	3	3	2	3	3	2
204	0.9052	2014-04-16 17:00:00	2014-04-16 17:03:00	3	1	1	5	2	2	3		3	2	3	2	3	2	0	0	0	0	0	1		2	1
130	0.4015	2014-04-16 15:44:00	2014-04-16 16:04:00	19	1	2	5	2	2	3	100	2	3	2	3	3	2	0	0	0	0	0	1		2	4	3	3	2	2	1	3	2	3	2	5	4	4	4	3	2	3	3	1	4	4	5		1
218	1.0275	2014-04-16 17:08:00	2014-04-16 17:19:00	11	2	1	4	1	1	1	50	1	1	2	1	2	1	0	0	1	1	0	0		2	4	2	2	2	3	2	2	2	3	3	5	4	4	4	4	3	4	3	3	4	4	4		1
158	0.3068	2014-04-16 16:16:00	2014-04-16 16:27:00	10	2	1	5	2		1	80	3	3	2	2	2	3	0	0	0	0	0	1		1	3	3	2	2	3	2	2	3	3	2	4	4	2	3	4	4	3	3	4	3	2	2	3	1
919	2.1792	2014-04-19 19:48:00	2014-04-19 20:13:00	24	2	2	4	2	1	3	200	3	3	3	2	2	2	0	0	0	0	0	1		2	4	2	6	2	6	1	1	2	4	3	1	1	5	4	6	1	1	3	1	5	5	5		1
915	1.3824	2014-04-19 19:33:00	2014-04-19 19:47:00	14	2	2	5	1	1	3	100	2	2	3	3	3	1	1	0	1	0	0	0		2	4	3	1	1	1	1	2	3	2	3	2	2	2	1	1	2	4	3	2	4	2	4		2
370	1.3624	2014-04-16 20:55:00	2014-04-16 21:28:00	33	2	1	3	1	1	1	75	3	3	3	2	2	1	1	0	0	0	0	0		2	3	2	1	1	1	1	1	1	1	3	5	5	5	5	4	2	1	4	1	5	5	5		2
781	0.4588	2014-04-18 02:51:00	2014-04-19 21:48:00	2577	1	3	3	2	2	4	500	3	3	3	2	3	3	0	0	0	0	0	1		2	3	3	3	2	1	2	2	2	3	2	4	5	3	4	3	3	2	3	3	3	3	2	4	2
424	0.5539	2014-04-16 22:45:00	2014-04-16 22:59:00	14	2	3	4	1	2	1	150	3	3	3	2	3	1	1	0	1	0	0	0		2	4	1	1	2	1	1	1	2	4	3	4	3	2	3	4	1	3	3	3	3	3	4		2
925	1.4782	2014-04-19 20:12:00	2014-04-19 20:29:00	17	2	3	4	2	3	4	200	2	3	2	2	2	2	0	0	0	0	0	1		1	4	3	1	1	3	1	1	2	2	3	4	5	5	4	4	3	2	2	2	3	2	4		2
880	1.0836	2014-04-19 05:16:00	2014-04-19 05:32:00	16	2	1	3	2	1	1	20	2	2	1	1	1	2	0	0	0	0	0	1		2	5	1	1	1	1	1	1	2	1	3	2	2	2	1	4	1	2	2	1	4	4	4		1
387	1.4404	2014-04-16 21:35:00	2014-04-16 21:45:00	10	2	2	3	3	2	3	200	3	3	3	2	3	3	0	0	0	0	0	1		2	5	3	2	3	2	3	4	4	2	2	4	3	2	4	2	4	4	4	3	4	3	3	4	1
230	0.5468	2014-04-16 17:25:00	2014-04-16 18:40:00	75	2	1	4	2	1	1	125	2	2	3	1	1	1	0	0	0	0	1	0	do not remember	2	2	2	1	1	2		2	2	2	3	5	2	3	5	4	4	1		2	2	1	3	4	2
243	3.6498	2014-04-16 17:36:00	2014-04-16 17:55:00	18	2	2	5	3	2	1	100	2	2	2	3	3	1	0	1	0	0	0	0		1	4	2	2	1	1	1	2	2	2	3	3	3	3	3	3	3	3	3	3	3	3	3	3	2
151	1.8306	2014-04-16 16:06:00	2014-04-16 16:19:00	12	2	3	3	1	3	3	100	3	3	3	2	1	3	0	0	0	0	0	1		2	5	3	3	1	2	1	4	3	2	3	4	5	4	4	3	2	3	3	2	3	2	4		1
628	2.4229	2014-04-17 13:54:00	2014-04-17 14:08:00	14	2	1	4	1	1	1	125	3	3	3	3	3	1	1	0	1	0	0	0		1	4	3	2	2	1	1	2	3	2	3	5	5	4	4	4	3	2	3	2	4	4	4		1
973	1.449	2014-04-20 01:51:00	2014-04-20 02:16:00	24	1	1	3	2	1	1	150	2	3	2	3	3	1	0	0	1	1	0	0		2	3	3	2	3	2	2	3	3	2	2	4	4	3	4	2	2	3	4	3	4	3	3	4	2
43	2.8055	2014-04-16 14:51:00	2014-04-16 15:08:00	16	2	1	5	2	1	1	100	3	3	3	3	3	1	0	1	1	0	0	0		1	3	4	3	3	3	3	2	3	3	3	4	4	4	4	4	2	3	3	3	2	2	3	2	2
413	0.4095	2014-04-16 22:21:00	2014-04-16 22:37:00	15	2	3	2	1	1	1	200	3	3	3	3	3	2	0	0	0	0	0	1		2	4	2	1	1	1	1	1	2	3	3	5	5	5	5	5	2	2	3	2	4	4	4		2
641	0.7667	2014-04-17 15:32:00	2014-04-17 15:51:00	18	2	1	4	1	1	1	50	3	3	3	1	1	2	0	0	0	0	0	1		2	4	1	1	1	1	1	1	2	2	3	5	5	3	5	4	1	2	4	1	3	3	5		1
996	0.3347	2014-04-20 10:54:00	2014-04-20 11:04:00	10	2	1	5	1	3	1	50	1	2	2	1	1	2	0	0	0	0	0	1		2	2	2	2	2	1	1	2	1	2	3	3	3	3	3	4	2	2	3	3	4	4	5		2
532	0.7447	2014-04-17 02:44:00	2014-04-17 02:55:00	10	1	2	4	2	1	3	60	2	2	2	2	2	2	0	0	0	0	0	1		2	4	2	2	2	2	2	2	2	2	3	4	4	2	4	4	2	2	3	3	2	2	2	2	2
1028	0.9172	2014-04-20 19:16:00	2014-04-20 19:30:00	14	2	2	3	2	2	3	60	2	2	2	2	1	3	0	0	0	0	0	1		2	4	3	3	3	3	3	3	2	2	2	3	3	3	3	3	3	3	3	3	3	3	3	3	2
333	0.2427	2014-04-16 19:44:00	2014-04-16 20:05:00	20	2	1	3	2	1	1	60	3	3	3	2	2	2	0	0	0	0	0	1		2	3	3	3	1	1	1	1	2	2	3	3	2	3	3	3	3	2	3	2	2	2	4		2
442	1.855	2014-04-16 23:26:00	2014-04-16 23:45:00	19	2	1	3	1	1	1	100	2	3	2	3	3	3	0	0	0	0	0	1		2	4	2	1	1	1	1	1	2	2	3	4	4	3	4	4	2	3	3	3	3	3	2	2	2
976	0.457	2014-04-20 02:09:00	2014-04-20 02:28:00	19	2	2	4	2	2	1	200	2	3	2	2	3	2	0	0	0	0	0	1		2	4	3	4	3	3	3	3	4	3	1	2	3	2	2	2	4	3	3	4	4	4	3	4	2
414	1.0794	2014-04-16 22:22:00	2014-04-16 22:44:00	21	2	1	3	1	1	1	75	2	3	2	2	2	2	0	0	0	0	0	1		2	4	2	6	1	6	1	2	2	2	3	5	4	4	4	4	3	3	2	2	3	1	6		2
103	0.4337	2014-04-16 15:30:00	2014-04-16 15:46:00	16	2	2	2	2	1		85	3	3	3	3	3	2	0	0	0	0	0	1		2	4	2	1	1	1	1	2	2	2	2	4	5	2	4	4	2	3	1	2	4	4	3	4	1
162	3.0559	2014-04-16 16:21:00	2014-04-16 16:45:00	24	1	1	4	1	1	1	80						2	0	0	0	0	0	1		2										1
111	0.593	2014-04-16 15:35:00	2014-04-16 16:02:00	27	2	1	4	2	1	4	150	3	3	2	2	2	1	1	1	1	0	0	0		2	3	2	2	2	2	2	2	2	3	3	5	4	2	4	4	2	3	2	4	5	4	3	2	1
670	1.6492	2014-04-17 17:34:00	2014-04-17 17:46:00	12	2	1	4	2	1	1	75	2	2	2	3	3	2	0	0	0	0	0	1		2	4	2	2	2	2	2	2	1	1	3	4	5	4	4	4	2	2	3	2	2	2	5		2
224	0.365	2014-04-16 17:18:00	2014-04-16 17:52:00	34	2	2	4	1	2	3	150	2	3	2	2	2	2	0	0	0	0	0	1		2	3	3	3	3	3	2	5	2	2	2	4	4	3	4	4	2	2	3	2	3	3	3	3	2
7	3.4453	2014-04-16 14:30:00	2014-04-16 14:42:00	11	2	3	4	1	2	4	150	2	2	2	2	3	1	1	0	1	0	0	0		2	3	4	4	4	4	3	5	2	3	3	2	3	2	2	6	3	2	3	3	5	4	5		2
339	0.6615	2014-04-16 19:51:00	2014-04-16 20:13:00	21	2	3	5	2	2	3	300	2	3	2	1	2	2	0	0	0	0	0	1		2	3	3	3	2	2	2	3	3	2	2	5	5	4	5	4	3	3	3	2	2	2	3	3	2
52	0.1903	2014-04-16 14:56:00	2014-04-18 20:35:00	3219	2	1	5	1	1	1	100	3	3	3	1	2	2	0	0	0	0	0	1		2	2	1	1	1	1	1	1	1	1	3	5	5	4	4	4	2	2	3	2	5	5	5		2
352	0.4632	2014-04-16 20:21:00	2014-04-16 20:37:00	15	2	1	4	2	1	1	95	3	3	2	3	3	2	0	0	0	0	0	1		2	4	3	1	1	1	1	2	2	2	3	4	4		4	2			3		5	5	5		2
280	0.6733	2014-04-16 18:25:00	2014-04-16 18:39:00	14	2	1	4	1	1	1	200	2	3	1	3	2	2	0	0	0	0	0	1		2	3	1	3	2	2	1	1	2	2	3	5	1	5	2	2	3	2	2	4	5	5	3	4	2
643	0.3278	2014-04-17 15:36:00	2014-04-17 15:49:00	12	2	1	3	1	1	3	200	3	3	3	2	3	3	0	0	0	0	0	1		2	4	2	1	1	1	1	2	2	2	3	4	4	4	4	5	2	2	2	2	4	4	4		1
729	1.4898	2014-04-17 22:21:00	2014-04-17 22:37:00	16	2	1	4	2	1	1	140	2	3	3	2	3	2	0	0	0	0	0	1		1	4	2	2	2	2	2	3	3	4	2	4	4	3	4	2	3	4	4	4	1	1	2	2	1
662	1.1653	2014-04-17 17:00:00	2014-04-17 17:21:00	20	2	2	3	3	1	1	50	3	3	3	3	3	2	0	0	0	0	0	1		2	4	2	2	1	3	1	2	2	2	3	5	5	3	4	4	3	3	3	3	5	5	4		1
318	0.764	2014-04-16 19:13:00	2014-04-16 19:30:00	17	2	1	4	2	1	1	100	3	3	3	3	3	1	0	1	0	0	0	0		2	4	2	2	1	1	1	2	2	3	3	3	4	2	2	1	3	3	3	2	4	3	4		1
755	0.5661	2014-04-18 01:05:00	2014-04-18 01:20:00	14	2	3	3	1	3	4	100	1	3	1	2	2	2	0	0	0	0	0	1		2	4	2	1	1	2	1	1		2	3	4	4	4	4	4	3	3	3	3	3	3	4		2
355	0.2657	2014-04-16 20:30:00	2014-04-16 20:43:00	13	2	1	4	2	1	1	75	3	3	3	3	3	2	0	0	0	0	0	1		2	4	2	2	2	2	2	2	2	2	3	3	4	3	3	4	2	2	3	2	2	2	3	2	1
1018	0.5152	2014-04-20 17:00:00	2014-04-20 17:09:00	8	1	2	3	1	1	1	150	3	3	2	2	2	3	0	0	0	0	0	1		2	4	2	1	2	1	1	3	2	2	3	5	5	3	5	5	2	5	4	4	2	3	4		2
636	0.3121	2014-04-17 14:53:00	2014-04-17 15:27:00	33	1	1	5	2	2	3	70	2	1	3	2	3	2	0	0	0	0	0	1		2	3	1	1	1	1	1	1	2	4	3	3	4	4	3	2	1	2	3	1	3	3	2	2	2
665	2.1448	2014-04-17 17:05:00	2014-04-17 17:24:00	19	2	1	1	4	1	1	0	3	3	1	1	3	2	0	0	0	0	0	1		2	1	4	3	2	4	3	2	1	1	3	5	3	2	3	4	3	1	3	1	3	3	3	3	1
241	0.3857	2014-04-16 17:35:00	2014-04-16 17:50:00	14	2	3	4	1	3	4	200	3	3	2	2	2	3	0	0	0	0	0	1		2	3	1	1	1	1	1	2	1	1	3	5	4	4	4	4	2	2	2	2	3	3	4		2
883	2.2702	2014-04-19 06:27:00	2014-04-19 06:29:00	2	1		3	2	2	4							3	0	0	0	0	0	1		2	2		2		6			2	1	2			3				4			3	3
590	0.801	2014-04-17 07:54:00	2014-04-17 07:58:00	4	2	1	2	1	1	3	60	2	2	2	2	2	2	0	0	0	0	0	1		2	3	3	3	3	3	3	3	3	2	2	3	3	3	3	3	3	3	3	3	3	3	3	4	2
407	0.4133	2014-04-16 22:15:00	2014-04-16 22:27:00	11	2	3	3	2	2	4	100	3	3	2	1	1	2	0	0	0	0	0	1		2	3	2	1	3	1	1	2	2	2	3	4	4	4	5	4	2	3	2	2	4	2	4		1
20	0.8925	2014-04-16 14:40:00	2014-04-16 14:42:00	2	2	1	4	1	1	1								0	0	0	0	0	1
601	0.3249	2014-04-17 11:23:00	2014-04-17 11:45:00	22	1	1	4	1	1	1	500	3	3	3	2	2	2	0	0	0	0	0	1		2	4	2	2	1	1	3	1	2	4	2	3	3	3	1	1	3	3	1	3	4	2	4
135	0.5641	2014-04-16 15:47:00	2014-04-16 16:07:00	20	2	1	5	2	1	3	250	2	3	3	1	2	2	0	0	0	0	0	1		2	3	4	3	3	1	1	1	2	4	1	4	4	3	4	4	2	2	3	2	5	4	4		1
735	1.118	2014-04-17 23:20:00	2014-04-17 23:34:00	14	1	1	5	1	1	1	75	3	3	3	3	3	2	0	0	0	0	0	1		2	4	1	6	1	6	1	1	2	1	3	5	2	2	4	2	2	1	4	1	3	3	4		1
316	0.4204	2014-04-16 19:10:00	2014-04-16 19:29:00	19	2	1	5	1	1	1	125	3	3	3	1	2	2	0	0	0	0	0	1		2	5	1	1	1	1	1	1	1	1	3	4	4	5	4	1	1	1	3	2	5	4	5		1
269	0.5542	2014-04-16 18:05:00	2014-04-16 18:20:00	15	2	1	4	2	1	1	90	3	3	2	1	2	1	1	0	1	1	0	0		2	3	1	1	1	1	1	1			2	5	4	3	5	4	2	2	3	2	3	2	3	2
652	2.2479	2014-04-17 16:18:00	2014-04-17 16:35:00	17	2	3	2	1	3	4		1	2	1	1	1	2	0	0	0	0	0	1		2	1	2	4	5	1	6	5	1	1	2	2	3	3	3	3	2	1	2	3	3	3	3	3	1
185	0.9866	2014-04-16 16:43:00	2014-04-16 16:55:00	12	2	2	3	2	3	3	125	2	3	2	2	2	3	0	0	0	0	0	1		2	3	1	1	2	1	1	2	1	1	3	3	4	3	3	3	2	2	2	2	4	4	4		2
929	0.8988	2014-04-19 20:33:00	2014-04-19 20:51:00	18	2	1	5	2	1	1	100	2	3	3	1	3	1	1	0	0	0	0	0		2	4	3	2	2	1	1	2	2	3	3	4	4	3	4	4	3	3	2	3	4	4	2	2	2
811	1.5511	2014-04-18 15:22:00	2014-04-19 03:32:00	729	1	1	4	2	1	1	200	3	3	3	2	3	2	0	0	0	0	0	1		2	2	4	3	2	1	2	2	2	3	3	4	4	5	4	3	2	2	3	3	4	4	4		2
253	0.5329	2014-04-16 17:45:00	2014-04-16 17:58:00	12	2	2		2	1	3	200	2	3	3	3	3	3	0	0	0	0	0	1		2	5	3	1	3	1	2	3	3	3	2	3	4	4	5	3	2	3	3	3	3	3	4		2
696	0.5559	2014-04-17 19:42:00	2014-04-17 20:05:00	23	2	1	4	2	1	1	200	3	3	3	2	3	2	0	0	0	0	0	1		2	3	2	1	1	1	1	2	2	2	3	4	4	5	4	4	2	2	3	2	4	3	4		2
868	0.4419	2014-04-19 01:56:00	2014-04-19 02:09:00	12	2	1	4	2	1	1	100	3	3	2	3	3	3	0	0	0	0	0	1		2	3	1	1	1	1	1	1	2	4	3	5	5	4	4	5	2	4	1	2	4	1	2	2	2
743	1.5192	2014-04-18 00:07:00	2014-04-18 00:20:00	12	2	2	5	2	2	3	150	3	2	3	1	1	2	0	0	0	0	0	1		2	3	4	2	3	1	4	4	2	3	3	2	4	5	4	4	3	4	3	3	2	2	4		1
687	0.3707	2014-04-17 19:01:00	2014-04-17 19:16:00	14	2	1	2	3	1	4	100	3	3	2	3	3	2	0	0	0	0	0	1		2	5	4	4	4	4	4	4	4	3	1	6	6	6	6	6	6	6	6	6	6	6	6		3
150	0.2937	2014-04-16 16:04:00	2014-04-16 16:16:00	11	2	1	2	3	1	1	150	2	3	3	2	3	3	0	0	0	0	0	1		2	2	3	3	1	1	1	1	2	2	2	3	3	2	4	4	2	3	3	3	2	2	2	2	2
455	1.6821	2014-04-16 23:49:00	2014-04-17 00:16:00	27	2	1	5	1	1	1	100	2	3	2	1	1	2	0	0	0	0	0	1		2	3	1	2	1	2	2	1	3	3	3	5	3	4	4	4	2	2	2	2	3	3	5		1
136	0.7071	2014-04-16 15:48:00	2014-04-16 16:04:00	15	1	1	4	2	1	1	200	1	2	2	1	2	2	0	0	0	0	0	1		2	4	3	2	3	2	3	3	3	2	2	5	4	5	4	4	3	3	3	2	2	2	2	2	1
820	3.6498	2014-04-18 16:57:00	2014-04-18 16:59:00	2	2													0	0	0	0	0	1
1008	0.4229	2014-04-20 15:27:00	2014-04-20 15:38:00	10	1	3	4	2	3	3	125	3	3	3	3	3	1	1	0	0	0	0	0		1	3	2		1	2	2	3	2	2	3	4	5	3	4	3	1	3	3	3	2	2	4		1
382	1.4434	2014-04-16 21:29:00	2014-04-16 21:44:00	14	1	1	4	1	3	4	150	2	3	3	1	2	2	0	0	0	0	0	1		2	4	3	3	2	1	1	3	2	2	2	2	4	3	3	4	3	3	3	4	1	1	3	3	2
3	0.2894	2014-04-16 14:28:00	2014-04-16 14:47:00	18	2	2	3	3	2	1	175	3	3	3	3	3	1	1	1	1	0	0	0		2	4	2	2	6	1	1	3	3	4	3	5	4	4	4	4	3	3	3	4	3	3	3	3	2
656	2.3749	2014-04-17 16:33:00	2014-04-17 16:47:00	13	2	1	4	1	1	1	120	3	3	3	3	3	2	0	0	0	0	0	1		2	4	2	2	2	1	1	3	3	3	2	4	4	1	3	2	3	3	3	2	2	1	4		1
654	0.4745	2014-04-17 16:28:00	2014-04-17 16:48:00	20	2	1	3	1	2	3	175	2	3	2	3	3	1	0	0	1	0	1	0	donations to food bank, individual starting a store with food that has "best if used before date" passed and sells in a sotore at reduced prices.	2	4	2	1	1	2	1	1	2	2	3	5	5	2	5	4	2	1	2	1	3	2	4		2
1048	0.1579	2014-04-21 01:24:00	2014-04-21 01:34:00	10	2	1	5	2	1	1	75	3	3	3	2	2	1	1	0	1	0	0	0		2	3	1	1	1	1	2	3	2	3	3	5	4	3	4	5	3	3	2	3	3	3	4		1
1030	0.5084	2014-04-20 19:23:00	2014-04-20 19:53:00	29	2	1	3	1	1	1	140	3	3	3	2	3	1	1	1	1	0	0	0		2	4	2	1	2	1	1	1	3	2	3	5	5	1	4	4	2	1	3	2	2	2	4		2
192	0.863	2014-04-16 16:48:00	2014-04-16 17:37:00	48	2	3	3	4	3	3	80	3	3	3	3	3	2	0	0	0	0	0	1		2	2	2	1	1	2	2	2	2	2	3	5	5	3	4	4	2	2	2	2	5	5	5		2
373	0.6512	2014-04-16 21:01:00	2014-04-16 21:10:00	8	2	2	4	2	2	3	125	3	2	3	2	2	1	0	0	0	1	0	0		2	4	1	3	3	1	3	3	3	3	3	3	4	3	3	3	2	3	3	2	2	2	3	2	2
951	0.8597	2014-04-19 22:47:00	2014-04-19 22:59:00	11	2	2	2	2	2	3	150	2	3	3	3	3	1	1	0	0	0	0	0		2	3	2	3	1	2	1	2	2	2	3	4	2	2	3	3	2	2	2	2	2	2	3	4	1
922	0.8184	2014-04-19 19:56:00	2014-04-19 20:39:00	43	2	2	3		3	3	100	1	1	1	1	1	2	0	0	0	0	0	1		2	2	2	2	2	2	2	2	2	1	3	1	5	1	5	1	1	1	1	1	3	3	3	3	2
666	1.368	2014-04-17 17:09:00	2014-04-17 17:34:00	24	2	1	4	1	1	1	100	3	3	3	3	3	3	0	0	0	0	0	1		2	4	1	1	1	1	1	1	1	1	3	4	2	3	4	4	1	1	4	2	2	3	4
591	1.6565	2014-04-17 08:01:00	2014-04-17 08:14:00	13	1	1	3	2	3	3	85	3	3	3	3	3	1	1	0	0	0	0	0		2	5	2	2	3	4	4	2	2	2	3	4	4	4	5	4	1	2	2	2	4	4	4		2
782	0.7297	2014-04-18 03:02:00	2014-04-18 03:24:00	21	2	2	4	2	1	1	125	3	3	2	2	2	2	0	0	0	0	0	1		2	2	2	1	1	2	1	2	2	2	3	5	4	4	4	4	2	2	2	2	4	4	4		1
933	0.6215	2014-04-19 20:43:00	2014-04-19 21:05:00	21	2	1	5	1	1	1	50	2	3	3	1	3	1	1	0	0	0	1	0	food for the poor	1	5	4	5	4	2	5	3	4	2	3	5	3	2	4	3	4	3	4	4	2	3	4		1
522	1.7497	2014-04-17 02:23:00	2014-04-17 02:37:00	14	2	1	2	4	1	1	200	3	3	3		3	1	1	0	1	0	0	0		1	4	3	3	3	3	3	4	3	3	3	4	4	3	4	4	3	2	3	3	2	2	4		1
932	1.6841	2014-04-19 20:40:00	2014-04-19 20:52:00	11	1	3	2	2	3	4	150	3	2	2	1	2	2	0	0	0	0	0	1		2	4	3	2	1	1	1	1	1	1	3	3	3	1	4	2	3	3	3	1	5	5	5		2
495	0.753	2014-04-17 01:14:00	2014-04-17 01:29:00	14	2	1	4	2	1	1	100	3	3	2	2	2	3	0	0	0	0	0	1		2	4	3	1	3	2	2	3	3	3	2	4	4	3	4	4	3	2	3	3	4	4	4		1
1034	0.3215	2014-04-20 21:27:00	2014-04-20 21:38:00	11	2	1	4	1	2	3	35	2	3	2	1	1	2	0	0	0	0	0	1		2	4	3	2	2	1	2	2	3	3	3	4	4	3	4	3	3	3	3	3	1	1	5		1
975	2.1352	2014-04-20 01:56:00	2014-04-20 02:22:00	26	2	3	3	2	3	4	200	3	2	3	2	3	2	0	0	0	0	0	1		2	3	3	3	3	2	2	3	3	3	1	3	5	3	4	3	2	3	3	3	4	3	4		2
472	0.5393	2014-04-17 00:18:00	2014-04-17 00:49:00	30	1	1	3	1	1	1	150	2	2	2	2	2	2	0	0	0	0	0	1		2	4	4	4	4	4	3	4	3	2	2	4	4	4	4	2	3	4	4	4	4	4	4		2
145	0.6034	2014-04-16 16:01:00	2014-04-17 17:31:00	1530	1	3	4	2	3	4	200	3	3	3	2	2	3	0	0	0	0	0	1		2	3	4	3	2	1	1	3	3	3	2	5	4	4	5	4	1	2	1	1	4	4	4		1
808	0.7229	2014-04-18 14:57:00	2014-04-18 15:06:00	9	1	1	4	2	1	1	150	3	3	3	2	2	1	1	0	1	0	0	0		2	4	3	3	2	1	2	2	3	3	1	2	3	2	2	2	4	4	4	3	4	3	4		1
425	1.1901	2014-04-16 22:45:00	2014-04-16 22:56:00	11	2	3	1	2	2	4	225	3	3	2	2	3	2	0	0	0	0	0	1		2	3	1	1	2	1	2	3	2	2	2	4	4	4	4	4	3	3	2	2	4	4	3	4	2
721	0.811	2014-04-17 21:29:00	2014-04-17 21:57:00	27	2	1	5	1	1	1	200	2	1	1	3	1	2	0	0	0	0	0	1		1	4	3	2	2	3	2	3	3	3	3	3	4	3	4	3	3	2	4	2	2	2	4		2
483	0.6429	2014-04-17 00:38:00	2014-04-17 00:54:00	16	1	1	4	1	1	1	250	3	3	2	1	3	1	0	0	0	0	1	0	waste food on cruise ships dumped overboard	2	4	2	2	3	1	2	3	2	2	3	4	5	3	4	4	2	2	3	2	2	1	4
574	0.8915	2014-04-17 04:42:00	2014-04-17 04:54:00	12	2	2	4	2	2	4	80	3	3	2	1	3	1	1	0	1	1	0	0		2	4	4	3	4	2	3	5	2	2	3	2	3	2	3	6	1	3	4	3	5	5	5		2
679	0.237	2014-04-17 18:16:00	2014-04-17 18:35:00	19	2	1	5	1	1	1	80	3	3	3	2	2	1	1	1	0	0	0	0		2	3	1	1	1	1	1	3	2	2	3	5	5	4	5	4	3	3	3	1	4	4	5		2
952	0.866	2014-04-19 22:50:00	2014-04-19 23:11:00	20	2	3	2	2	3	1	70	2	3	1	2	3	1	1	0	0	1	0	0		1	4	2	1	3	1	1	2	2	2	3	5	2	3	2	3	2	4	4	2	2	2	2	1	1
44	0.6668	2014-04-16 14:51:00	2014-04-16 15:35:00	43	2	1	3	4	1	1	20	2	2	2	2	3	3	0	0	0	0	0	1		2	4	3	1	6	1	1	1	2	2	3	4	4	3	5	4	2	3	2	3	4	2	5		1
193	1.5116	2014-04-16 16:49:00	2014-04-16 17:07:00	17	2	3	3	2	3	4	180	2	3	3	2	2	3	0	0	0	0	0	1		2	3	1	2	1	1	1	2	2	4	3	3	4	4	5	3	2	2	3	1	5	5	5		2
734	0.2197	2014-04-17 23:08:00	2014-04-17 23:33:00	25	2	1	5	1	1	1	60	3	3	3	3	3	1	0	1	0	0	0	0		2	3	1	1	1	2	2	1	2	2	3	4	5	4	4	4	1	3	2	1	5	4	5		1
837	0.3708	2014-04-18 20:44:00	2014-04-18 21:00:00	16	2	1	4	2	1	1	150	3	3	3	3	3	2	0	0	0	0	0	1		2	2	1	2	1	1	1	2	2	2	3	5	4	4	4	4	2	2	3	2	4	5	4		1
583	0.3248	2014-04-17 05:44:00	2014-04-17 06:06:00	21	2	1	5	2	1	3	100	2	2	3	2	3	3	0	0	0	0	0	1		2	4	2	2	1	1	1	1	2	2	3	4	5	3	5	3	2	2	3	2	3	3	4		2
428	0.6632	2014-04-16 22:53:00	2014-04-16 23:04:00	11	2	3	5	2	2	1	175	2	2	3	1	1	2	0	0	0	0	0	1		2	4	2	1	2	1	1	1	2	4	2	5	5	4	3	4	2	4	3	2	4	4	4		2
488	0.5728	2014-04-17 00:47:00	2014-04-17 20:12:00	1165	2	1	4	2	2	1	200	2	2	3	2	2	1	1	1	0	0	0	0		2	3	2	2	2	1	2	2	2	2	3	5	5	4	4	4	2	5	3	4	2	2	3	4	2
46	0.5293	2014-04-16 14:52:00	2014-04-16 15:05:00	12	2	1	4	2	1	1	50	2	3	2	2	3	2	0	0	0	0	0	1		2	5	2	1	1	1	1	4	2	2	3	4	4	4	4	4	3	1	2	2	3	2	6		1
830	0.9814	2014-04-18 19:01:00	2014-04-18 19:06:00	5	2	1	1	1	1	1	0	1	2	2	1	2	3	0	0	0	0	0	1		2	1	3	1	1	1	1	1	1	1	3	1	1	1	1	1	1	1	1	1	1	1	1	1	1
1004	2.211	2014-04-20 14:29:00	2014-04-20 15:13:00	43	2	2	4	3	2	3	60	3	3	2	1	2	2	0	0	0	0	0	1		2	4	4	3	5	3	3	5	1	1	3	5	4	2	4	5	1	3	1	1	4	3	5		1
431	0.3399	2014-04-16 23:02:00	2014-04-16 23:19:00	17	2	1	3	2	1	1	100	3	3	2	2	2	2	0	0	0	0	0	1		2	4	3	1	1	3	1	2	2	2	3	3	4	2	3	3	2	2	3	3	4	2	4		2
507	0.7933	2014-04-17 01:45:00	2014-04-17 02:24:00	39	2	1	4	2	1	1	180	2	1	2	1	1	2	0	0	0	0	0	1		2	3	3	3	1	3	2	2	3	3	2	5	4	3	4	4	2	3	4	2	4	4	2	2	1
195	0.7774	2014-04-16 16:51:00	2014-04-16 17:06:00	14	2	1	5	1	1	3	60	2	3		2	2	2	0	0	0	0	0	1		2	3	1		1	1	1	1	2	1	3	1	5	1	3	1	1	3	2	1	3	3	5		2
346	2.0769	2014-04-16 20:08:00	2014-04-16 20:27:00	19	2	2	5	2	2	3	30	1	3	2	3	3	3	0	0	0	0	0	1		2	4	4	5	4	4	2	4	3	4	3	5	4	3	3	3	3	4	4	2	3	3	2	2	1
133	1.1705	2014-04-16 15:46:00	2014-04-16 16:05:00	19	2	1	3	2	1	1	100	3	3	2	2	3	2	0	0	0	0	0	1		2	3	6	2	1	6	1	1	2	2	3	2	5	3	3	1	6	2	4	1	3	3	4		1
901	1.2492	2014-04-19 17:25:00	2014-04-19 17:37:00	12	1	3	2	2	2	4	150	3	3	2	1	2	2	0	0	0	0	0	1		2	4	3	3	1	1	1	3	4	3	2	4	4	3	3	4	3	3	2	3	4	2	3	3	2
651	1.4051	2014-04-17 16:18:00	2014-04-17 16:31:00	13	2	3	3	1	3	4	250	3	3	2	3	2	2	0	0	0	0	0	1		2	3	2	2	1	4	2	2	3	2	3	4	4	4	4	4	3	3	3	3	4	3	4		2
228	1.0143	2014-04-16 17:24:00	2014-04-16 17:45:00	20	1	1	4	1	1	1	170	3	3	2	2	3	2	0	0	0	0	0	1		2	3	2	1	1	1	1	1	2	2	3	2	4	2	4	4	1	2	2	1	5	5	4		2
827	0.4935	2014-04-18 18:06:00	2014-04-18 19:15:00	69	2	3	1	4	3	4	0	1	1	1	1	1	3	0	0	0	0	0	1		2	1	6	6	6	6	6	6	1	1	3	6	6	6	6	6	6	6	6	6	6	6	6		3
163	2.3181	2014-04-16 16:21:00	2014-04-16 16:36:00	14	2	3	4	4	2	3	80	2	3	3	1	3	2	0	0	0	0	0	1		1	3	3	2	1	3	1	1	2	2	3	3	3	6	5	4		2	4	1	4	4	4		1
249	1.2152	2014-04-16 17:44:00	2014-04-16 18:01:00	17	2	2	5	1	2	1	200	3	3	2	1	2	2	0	0	0	0	0	1		1	4	5	3	5	4	4	5	4	3	2	5	5	5	4	5	3	3	3	3	4	4	3	2	1
988	0.3264	2014-04-20 06:40:00	2014-04-20 07:01:00	21	2	3	4	1	3	3	150	3	3	3	2	2	2	0	0	0	0	0	1		2	4	3	1	1	1	1	1	2	2	2	4	5	3	3	5	2	3	3	3	3	3	3	3	2
272	1.2986	2014-04-16 18:10:00	2014-04-16 18:31:00	21	1	3	2	2	2	4	800	3	3	3	2	2	1	0	0	1	0	0	0		2	3	3	2	2	2	2	4	3	4	2	3	3	2	3	2	4	4	3	3	2	2	2	2	2
668	1.4565	2014-04-17 17:13:00	2014-04-17 17:46:00	32	2	1	4	2	2	3	100	3	3	3	2	1	1	1	0	1	0	0	0		2	4	3	2	1	1	1	1	2	3	2	4	3	4	3	3	3	3	4	4	4	4	4		2
757	0.5516	2014-04-18 01:14:00	2014-04-18 01:32:00	18	2	2	3	1	2	3	150	3	3	2	2	3	1	1	1	0	0	0	0		1	3	2	2	1	2	2	2	2	2	2	5	3	4	3	3	3	3	2	3	3	2	3	3	2
856	0.6972	2014-04-18 23:39:00	2014-04-18 23:46:00	6	2	1	5	2	1	1	25	3	3	3	3	3	2	0	0	0	0	0	1		2	4	3	1	1	3		1	3	2	3	5	4	4	4	5	2	2	3	2	3	3	3	3	1
146	1.0654	2014-04-16 16:01:00	2014-04-16 16:30:00	28	2	1	5	1	1	1	50	3	3	3	3	3	2	0	0	0	0	0	1		1	2	2	2	2	2	1	2	2	2	2	3	4	4	3	4	4	2	2	3	2	2	3	3	2
964	0.3946	2014-04-20 00:46:00	2014-04-20 01:17:00	30	1	3	2	2	3	4	150	3	3	2	2	2	3	0	0	0	0	0	1		2	4	3	4	3	3	3	3	3	3	3	4	4	4	3	4	3	3	2	3	4	4	4		2
286	0.4114	2014-04-16 18:35:00	2014-04-19 19:28:00	4373	2	1	5	1	1	1	40	3	3	2	2	2	3	0	0	0	0	0	1		2	4	2	1	1	3	1	1	2	1	3	5	4	2	5	5	2	1	3	2	5	5	5		1
206	2.2697	2014-04-16 17:01:00	2014-04-16 17:14:00	13	2	2	3	2	2	3	60	2	3	3	3	2	2	0	0	0	0	0	1		2	3	5	4	4	4	4	5	2	2	3	3	4	2	4	1	1	2	3	2	3	4	5		2
779	0.9875	2014-04-18 02:49:00	2014-04-18 03:15:00	25	2	3	3	3	2	4	120	1	2	1	1	2	2	0	0	0	0	0	1		2	5	2	3	2	2	1	3	2	3	2	1	3	1	5	4	3	1	4	2	4	2	3	3	2
742	0.6579	2014-04-18 00:06:00	2014-04-18 00:29:00	22	1	1	4	2	2	1	200	3	3	3	1	1	3	0	0	0	0	0	1		2	5	1	1	1	1	1	1	2	1	3	2	4	3	3	3	2	1	2	3	4	4	4		2
790	2.03	2014-04-18 06:27:00	2014-04-18 07:07:00	39	2	3	3	4	3	4	50	2	2	2	2	2	3	0	0	0	0	0	1		2	4	1	1	1	1	1	1	2	4	2	1	5	3	5	3	1	1	1	1	3	3	3	3	2
140	1.2521	2014-04-16 15:53:00	2014-04-16 16:06:00	13	2	1	3	2	1	1	75	3	3	3	3	3	2	0	0	0	0	0	1		2	4	2	1	1	6	1	1	2	2	3	5	5	2	5	4	2	1	2	2	4	2	4		2
17	0.8468	2014-04-16 14:37:00	2014-04-16 22:01:00	444	1	1	3	2	1	1	100	3	3	1	2	2	1	1	1	0	0	0	0		2	4	1	2	2	2	1	3	3	2	3	4	5	3	2	4	1	2	2	1	2	2	4		2
512	1.1912	2014-04-17 01:55:00	2014-04-17 02:12:00	17	2	1	5	1	1	1	100	3	3	2	1	3	2	0	0	0	0	0	1		2	4	1	3	1	1	1	2	2	1	3	5	4	4	5	5	1	1	2	1	5	5	5		2
542	0.382	2014-04-17 03:06:00	2014-04-17 03:20:00	13	2	1	5	2	1	1	200	3	3	3	2	3	2	0	0	0	0	0	1		2	4	2	1	1	2	1	1	2	1	3	5	4	2	4	4	2	1	2	1	5	5	5		1
156	3.5093	2014-04-16 16:13:00	2014-04-16 16:26:00	12	1	1	4	1	1	1	120	3	3	3	3	3	2	0	0	0	0	0	1		2	4	1	1	6	1	1	1	1	4	3	5	5	5	5	4	1	6	1	2	5	5	5		2
1002	0.9604	2014-04-20 13:45:00	2014-04-20 14:01:00	16	1	1	4	2	1	1	20	3	2	3	3	3	1	1	0	0	0	0	0		1	5	1	1	1	1	1	1	2	4	3	5	4	3	4	4	2	2	4	2	3	1	5		1
409	0.368	2014-04-16 22:17:00	2014-04-16 22:35:00	18	2	1	2	1	1	1	75	2	3	2	2	2	3	0	0	0	0	0	1		2	3	2	2	1	2	1	1	2	2	3	3	3	2	4	4	2	2	3	2	3	4	4		2
625	0.7567	2014-04-17 13:41:00	2014-04-17 13:58:00	16	2	1	4	1	1	1	100	3	3	1	1	3	2	0	0	0	0	0	1		2	5	1	2	1	1	1	3	2	2	3	5	4	2	5	4	2	4	2	2	4	4	4		2
159	1.1945	2014-04-16 16:16:00	2014-04-16 16:31:00	14	1	1	4	1	1	1	150	2	3	2	2	3	2	0	0	0	0	0	1		2	3	2	2	1	1	1	1	2	2	3	5	4	3	5	4	2	2	3	3	5	4	5		2
724	1.8306	2014-04-17 21:48:00	2014-04-17 22:00:00	11	1	1	4	1	1	1	250	1	1	1	1	2	3	0	0	0	0	0	1		2	4	5	5	5	5	5	5	6	1	2	1	1	1	1	1	3	1	3	1	3	3	3	3	1
751	0.6581	2014-04-18 00:40:00	2014-04-18 01:02:00	21	2	1	4	1	1	3	160	3	3	3	2	2	2	0	0	0	0	0	1		2	4	3	2	2	1	2	3	2	2	3	5	4	5	4	4	1	2	3	2	5	5	5		1
215	0.7286	2014-04-16 17:06:00	2014-04-16 17:24:00	17	2	1	3	2	1	1	50	2	2	2	2	2	2	0	0	0	0	0	1		2	3	1	2	1	1	1	1	2	2	2	4	3	4	4	4	3	2	3	2	4	3	4		1
356	0.4751	2014-04-16 20:32:00	2014-04-16 20:43:00	10	2	1	4	1	1	1	150	2	3	3	3	3	1	1	0	1	1	0	0		2	4	2	2	2	2	1	3	3	1	3	3	3	2	2	3	4	4	4	4	4	4	4		1
361	2.0163	2014-04-16 20:41:00	2014-04-16 20:52:00	11	2	3	4	1	3	4	200	2	2	3	1	1	1	1	0	1	0	0	0		2	4	3	3	1	1	1	2	3	2	3	5	4	2	4	3	3	3	2	3	3	2	3	3	1
906	0.5594	2014-04-19 18:51:00	2014-04-19 19:26:00	34	2	1	4	2	1	1	250	2	3	3	2	2	3	0	0	0	0	0	1		2	2	3	3	2	3	3	2	2	2	2	5	5	4	5	1	2	2	3	3	3	1	4		2
167	0.3829	2014-04-16 16:23:00	2014-04-16 16:47:00	24	2	1	4	1	1	1	45	3	3	2	2	2	1	1	0	1	0	0	0		2	3	2	2	2	1	2	1	2	4	3	2	3	3	3	3	2	2	3	2	4	3	4		2
422	0.8229	2014-04-16 22:36:00	2014-04-16 22:54:00	17	2	3	4	2	3	4	70	3	3	3	3	3	1	0	1	1	1	0	0		2	3	3	3	1	1	1	3	2	2	3	2	2	3	2	3	3	3	3	3	3	2	5		2
396	1.4843	2014-04-16 21:55:00	2014-04-16 22:46:00	50	1	1	5	1	1	1	150	2	3	3	2	3	1	1	0	1	1	0	0		2	5	4	2	3	2	1	4	4	3	3	5	4	5	5	5	2	4	3	3		4	2	5	2
588	0.372	2014-04-17 06:57:00	2014-04-17 16:56:00	598	1	2	5	1	1	1	150	3	3	3	3	3	3	0	0	0	0	0	1		2	2	1	1	1	1	1	1	1	1	3	3	3	3	3	3	3	3	2	3	3	4	4
110	1.3735	2014-04-16 15:35:00	2014-04-16 15:46:00	11	1	2	4	1	3	3	170	2	2	2	3	3	1	1	1	0	0	0	0		2	4	1	1	1	2	1	2	2	2	3	4	4	4	3	4	1	1	3	1	4	3	4		2
517	0.6579	2014-04-17 02:08:00	2014-04-17 02:22:00	13	2	3	3	3	3	4	100	2	3	1	2	2	3	0	0	0	0	0	1		2	4	2	2	3	2	2	3	4	3	3	4	2	2	3	4	6	3	2	3	4	4	3	3	1
823	0.6998	2014-04-18 17:23:00	2014-04-18 19:54:00	150	1	1	4	2	1	1	100	3	2	2	1	2	1	1	0	0	0	0	0		2	3	2	1	1	3	1	1	2	2	3	2	3	2	3	6	2	2	2	2	2	4	5		1
375	2.5046	2014-04-16 21:09:00	2014-04-16 21:42:00	32	1	1	4	1	2	1	150	3	1	3	2	2	1	1	1	1	1	0	0		1	5	4	4	4	4	4	5	2	4	3	5	5	5	4	5	5	5	5	5	5	5	5		2
101	2.3558	2014-04-16 15:27:00	2014-04-16 15:44:00	16	2	1	3	1	1	1	100	2	3	3	2	3	1	1	0	0	0	0	0		2	3	1	1	1	1	1	1	1	1	3	5	4	4	5	5	1	1	3	1	3	3	4		2
555	0.4713	2014-04-17 03:34:00	2014-04-17 04:04:00	30	2	1	4	2	1	1	10	2	1	1	2	1	1	0	1	0	0	0	0		2	4	3	3	1	4	1	3	3	2	3	5	5	5	5	3	2	1	1	1	4	4	4		1
178	0.4355	2014-04-16 16:33:00	2014-04-16 17:01:00	28	2	1	4	1	1	1	75	3	3	3	2	2	1	0	1	0	0	0	0		2	3	2	1	2	1	1	2	2	3	3	4	5	4	4	4	2	2	2	2	2	3	4		2
697	0.5494	2014-04-17 19:45:00	2014-04-17 19:56:00	10	2	1	5	1	1	1	60	3	3	2	2	2	2	0	0	0	0	0	1		2	4	2	2	2	2	2	2	2	2	3	5	5	5	5	5	1	1	2	1	4	4	4		2
786	1.8167	2014-04-18 04:35:00	2014-04-18 04:54:00	19	2	2	5	2	1	1	200	3	3	1	1	2	2	0	0	0	0	0	1		2	4	1	3	2	3	1	2	3	2	2	4	3	3	3	4	2	3	4	3	4	2	3	4	1
573	2.7913	2014-04-17 04:26:00	2014-04-19 05:13:00	2926	1	2	4	2	2	3	200	3	3	2	1	3	3	0	0	0	0	0	1		1	4	2	2	2	1	1	2	2	2	3	4	5	4	4	2	3	2	3	2	4	4	3	3	2
491	1.3087	2014-04-17 00:59:00	2014-04-17 01:12:00	12	2	3	3	2	2	3	100	2	2	2	1	2	1	0	1	0	0	0	0		2	2	2	2	1	1	1	2	1	1	3	5	5	4	4	4	1	2	2	1	5	4	5		2
277	1.07	2014-04-16 18:19:00	2014-04-16 18:30:00	10	1	2	4	1	2	3	60	2	3	2	1	1	2	0	0	0	0	0	1		2	3	1	1	1	1	1	2	2	3	3	4	1	1	3	3	2	3	3	2	5	5	5		2
955	1.6631	2014-04-19 23:10:00	2014-04-19 23:35:00	24	2	2	4	1	2	3	50	3	2	3	1	2	3	0	0	0	0	0	1		2	4	1	1	1	1	1	1	1	1	3	5	5	4	5	4	1	1	3	1	3	3	5		2
119	1.6804	2014-04-16 15:39:00	2014-04-16 15:53:00	13	2	2	5	1	2	4	250	1	1	1	1	1	2	0	0	0	0	0	1		2	1	1	5	5	5	5	5	1	1	3	3	5	5	5	5	5	5	1	5	2	2	2		1
134	2.0725	2014-04-16 15:46:00	2014-04-16 16:12:00	25	2	1	3	1	1	1	80	3	3	3	2	3	2	0	0	0	0	0	1		2	4	1	1	1	1	1	1	1	1	3	5	5	5	5	4	1	2	2	1	4	4	4		1
276	2.3491	2014-04-16 18:19:00	2014-04-16 18:36:00	17	2	3	3	1	3	1	60	1	3	1	2	2	3	0	0	0	0	0	1		2	3	1	2	1	1	1	1	1	1	3	5	5	4	5	4	1	2	3	2	6	3	6		1
684	1.7073	2014-04-17 18:56:00	2014-04-17 19:41:00	45	2	1	5	1	1	1	15	3	3	3	2	3	2	0	0	0	0	0	1		2	2	2	1	1	1	1	1	1	1	3	5	5	4	5	4	1	1	2	1	4	4	5		2
953	0.7844	2014-04-19 22:52:00	2014-04-19 23:12:00	19	2	1	4	1	1	1	200	2	3	3	3	3	1	0	1	0	1	0	0		2	3	3	1	2	3	1	1	3	2	3	5	4	4	5	4	2	4	3	2	4	4	4		2
726	1.4972	2014-04-17 22:02:00	2014-04-17 22:10:00	8	2	2	3	2	1	1	175	2	3	2	1	1	1	0	0	0	1	0	0		1	3	3	3	3	1	3	2	2	3	3	5	5	4	4	4	3	5	2	5	4	2	4		1
340	0.8268	2014-04-16 19:55:00	2014-04-16 20:12:00	16	2	1	3	1	1	3	120	3	3	2	2	3	2	0	0	0	0	0	1		2	5	2	2	2	3	2	2	2	2	3	5	5	3	3	4	2	2	3	2	3	3	4		2
789	0.5526	2014-04-18 05:19:00	2014-04-18 05:28:00	8	2	3	3	2	2	4	150	3	2	3	1	2	2	0	0	0	0	0	1		2	3	2	2	2	1	2	3	3	3	3	1	4	3	3	1	2	2	2	3	2	2	4		2
139	0.1579	2014-04-16 15:53:00	2014-04-16 16:27:00	34	2	3	4	1	3	4	175	2	3	2	2	2	3	0	0	0	0	0	1		2	3	2	1	2	1	5	2	2	3	3	3	4	4	4	3	3	1	3	1	4	4	3	4	2
744	1.2953	2014-04-18 00:10:00	2014-04-18 00:49:00	39	1	1	5	1	1	1	300	2	1	2	1	1	2	0	0	0	0	0	1		2	4	1	1	1	1	1	1	3	2	3	5	5	2	4	4	1	6	4	6	3	3	3	3	2
114	0.3963	2014-04-16 15:36:00	2014-04-16 15:55:00	18	2	2	4	2	1	1	75	2	3	3	2	3	1	1	0	1	0	0	0		2	3	3	2	3	1	2	3	3	3	3	5	3	3	3	2	3	2	4	3	2	4	2	1	2
312	0.5407	2014-04-16 19:07:00	2014-04-16 19:49:00	41	2	2	3	2	3	3	160	2	3	2	1	2	2	0	0	0	0	0	1		2	3	3	3	4	4	3	3	2	2	3	4	3	4	3	4	3	3	2	2	4	3	6		2
324	1.0552	2014-04-16 19:24:00	2014-04-16 19:34:00	10	1	1	4	1	1	1	150	3	3	3	2	2	3	0	0	0	0	0	1		2	4	1	2	1	1	1	1	2	2	3	5	4	4	4	5	1	4	2	2	5	5			1
88	0.8517	2014-04-16 15:20:00	2014-04-16 15:29:00	9	2	1	3	2	1	1	75	2	3	3	2	3	1	1	0	0	0	0	0		2	4	5	1	1	3	1	2	4	2	2	5	1	3	2	1	5	2	2	3	3	2	4		2
363	1.0379	2014-04-16 20:43:00	2014-04-16 20:53:00	9	2	1	2	1	1	1	90	3	3	2	1	2	1	1	0	0	0	0	0		2	3	3	4	3	1	3	1	3	4	2	3	2	1	1	3	4	4	4	4	2	3	4		1
646	0.9004	2014-04-17 16:00:00	2014-04-17 16:51:00	50	2	2	4	3	1	3	50	1	1	2	2	2	2	0	0	0	0	0	1		2	4	4	3	2	2	4	1	4	2	2	3	3	3	3	3	3	3	3	3	3	3	3	3	1
357	1.8632	2014-04-16 20:34:00	2014-04-16 20:45:00	10	1	2	4	2	2	3	100	3	3	2	1	2	2	0	0	0	0	0	1		2	2	2	1	2	2	3	3	3	3	1	5	4	5	5	4	2	3	2	2	2	2	5		2
435	0.3569	2014-04-16 23:15:00	2014-04-16 23:32:00	17	2	3	2	2	3	4	40	3	3	2	3	3	1	1	0	1	0	0	0		2	4	1	2	2	1	1	2	2	2	3	4	4	3	3	4	2	2	3	2	3	2	4		2
320	0.4833	2014-04-16 19:18:00	2014-04-16 20:00:00	41	2	2	2	2	1	3	200	1	3	3	1	3	1	1	1	0	0	0	0		2	3	1	1	3	1	1	2	2	2	3	5	5	3	4	1	1	1	3	2	4	1	5		2
863	1.9022	2014-04-19 01:05:00	2014-04-19 01:19:00	13	2	1	4	1	1	1	60	3	3	3	3	3	2	0	0	0	0	0	1		2	3	1	1	1	1	1	1	2	2	3	4	4	4	4	4	3	2	3	2	3	2	4		1
603	0.3009	2014-04-17 11:25:00	2014-04-17 11:48:00	23	2	3	3	1	3	3	65	2	2	3	1	3	2	0	0	0	0	0	1		2	3	2	1	2	1	1	2	1	1	3	5	5	5	5	4	1	1	3	2	5	4	4		1
481	1.2663	2014-04-17 00:29:00	2014-04-17 00:50:00	20	2	2	5	1	1	1	50	2	3	3	3	3	1	1	1	1	1	0	0		2	5	3	3	2	1	1	1	2	4	3	3	4	1	5	4	1	1	1	1	3	3	5		2
852	1.3255	2014-04-18 23:20:00	2014-04-18 23:57:00	37	2	2	4	2	1	4	100	3	3	3	3	3	2	0	0	0	0	0	1		1	5	3	2	2	1	2	2	2	2	3	4	5	4	4	4	1	2	2	2	2	1	5		1
255	0.8745	2014-04-16 17:47:00	2014-04-18 16:51:00	2824	1	1	5	1	1	1	150	3	1	2	2	2	1	0	0	1	1	0	0		1		3	4	4	3	4	3	1	1	1	4	4	4	4	4	4	4	4	4	4	4	4		2
598	0.7132	2014-04-17 10:46:00	2014-04-17 11:02:00	16	2	1	3	1	1	1	180	3	3	2	3	2	2	0	0	0	0	0	1		2	4	1	2	2	1	1	2	2	2	3	4	4	4	4	4	2	2	3	2	3	2	4		2
301	0.6895	2014-04-16 18:57:00	2014-04-16 19:33:00	36	2	3	2	4	3	4	120	1	2	1	2	2	3	0	0	0	0	0	1		2	5	2	2	1	1	1	1	2	2	3	1	1	1	1	4	1	1	1	4	4	4	5		2
391	0.8417	2014-04-16 21:47:00	2014-04-16 21:59:00	12	2	3	2	1	3	3	100	3	3	2	1	2	3	0	0	0	0	0	1		2	4	1	2	1	1	1	2	2	2	3	3	2	3	4	3	6	3	3	2	2	2	3	2	2
72	0.3685	2014-04-16 15:09:00	2014-04-16 15:27:00	17	2	2	4	3	2	3	80	2	2	2	1	1	2	0	0	0	0	0	1		2	3	1	1	2	1	2	1	2	2	3	3	3	2	4	4	3	3	2	2	3	3	4		2
1031	1.3913	2014-04-20 19:47:00	2014-04-20 20:03:00	15	2	3	3	4	3	4	500	3	3	2	1	1	1	0	0	1	0	0	0		2	4	3	2	1	1	3	4	2	3	3	5	4	2	3	3	3	3	3	3	4	4	4		2
15	0.862	2014-04-16 14:35:00	2014-04-16 14:52:00	16	2	1	3	2	1	3	75	2	2	2	1	1	1	1	0	0	0	0	0		2	4	1	1	1	1	1	1	2	2	3	3	5	3	4	3	3	1	2	1	4	3	4		2
599	0.4306	2014-04-17 10:51:00	2014-04-17 11:21:00	29	2	2	4	1	1	3	125	3	3	3	3	3	2	0	0	0	0	0	1		2	2	3	2	1	3	1	1	2	2	3	5	4	4	4	4	3	2	3	2	3	3	3	4	1
844	1.9414	2014-04-18 22:04:00	2014-04-19 01:27:00	202	2	1	2	2	1	1	75	3	3	3	3	3	1	1	0	0	0	0	0		2	3	4	3	3	1	2	3	4	2	1	2	3	2	3	6	3	3	3	3	2	4	6		1
210	0.9747	2014-04-16 17:03:00	2014-04-16 17:24:00	21	1	2	4	2	1	3	100	3	3	2	1	1	2	0	0	0	0	0	1		2	4	3	3	4	2	3	3	4	3	3	4	4	3	4	3	4	2	3	2	4	4	4		2
760	0.9427	2014-04-18 01:17:00	2014-04-18 04:00:00	162	2	2	3	2	2	3	50	2	2	3	2	2	3	0	0	0	0	0	1		2	2	3	2	2	1	2	3	2	2	3	4	5	3	3	4	2	3	3	2	4	4	4		2
173	0.2929	2014-04-16 16:27:00	2014-04-16 16:44:00	17	2	1	5	2	2	3	100	3	3	3	2	3	3	0	0	0	0	0	1		2	3	2	1	1	1	1	2	2	3	3	4	4	2	4	3	3	2	3	1	2	3	5		2
912	0.8918	2014-04-19 19:17:00	2014-04-19 19:30:00	12	2	1	3	1		1	20	3	3	2	3	2	1	0	0	1	0	0	0		2	2	5	1	3	1	2	5	2	2	3	4	1	4	4	4	1	3	1	3	1	1	1	3	2
441	0.4772	2014-04-16 23:23:00	2014-04-16 23:35:00	12	2	3	2	1	2	4	200	2	1	2	3	3	2	0	0	0	0	0	1		2		1	2	1	1	1	2	2	1	3	5	5	5	4	3	2	1	3	2	2	2	4		1
397	0.35	2014-04-16 21:59:00	2014-04-16 22:07:00	8	2	1	4	2	1	1	20	3	3	3	3	3	2	0	0	0	0	0	1		2	4	5	5	4	5	5	3	2	2	3	5	4	4	4	5	2	2	6	2	3	2	4		2
440	0.9142	2014-04-16 23:20:00	2014-04-16 23:30:00	10	2	2	3	2	1	1	100	1	3	2	1	2	1	1	0	0	0	0	0		2	4	3	2	1	1	1	2	3	4	2	4	4	3	4	4	2	2	3	2	2	2	2	4	1
785	3.3302	2014-04-18 03:59:00	2014-04-18 04:13:00	13	2	1	4	4	2	4	50	3	3	3	1	3	2	0	0	0	0	0	1		2	5	4	3	3	5	3	3	3	2	3	5	5	3	4	5	1	2	2	2	2	2	4		2
627	0.6452	2014-04-17 13:52:00	2014-04-17 14:00:00	8	1	3	4	2	3	4	200	3	3	2	2	3	1	1	1	1	1	0	0		1	4	3	2	2	2	2	4	4	3	2	5	5	5	4	4	3	2	3	2	5	5	5		2
390	3.008	2014-04-16 21:46:00	2014-04-16 22:09:00	23	2	1	5	1	1	1	190	3	3	3	2	3	1	1	1	1	0	0	0		2	4	1	6	1	6	1	1	1	1	3	5	5	5	5	5	1	1	3	1	6	5	5		3
124	1.4077	2014-04-16 15:40:00	2014-04-16 16:02:00	21	1	1	2	1	2	1	220	3	3	3	1	3	2	0	0	0	0	0	1		1	5	1	1	2	1	1	2	2	2	3	4	5	3	4	3	1	2	2	1	4	2	4		2
956	0.9899	2014-04-19 23:17:00	2014-04-19 23:47:00	30	2	1	5	1	1	1	143	3	3	3	3	3	3	0	0	0	0	0	1		2	4	1	1	1	1	1	1	1	1	3	4	4	4	3	4	1	2	2	1	2	3	4		2
244	0.2812	2014-04-16 17:37:00	2014-04-16 17:50:00	13	2	3	2	2	3	3	150	2	3	2	2	2	1	1	0	1	0	0	0		2	4	2	2	1	3	1	1	2	2	3	5	5	5	5	5	2	2	3	2	4	4	4		2
261	2.9114	2014-04-16 17:56:00	2014-04-16 18:02:00	6	1	1	5	1	1	1	100	2	3	3	3	3	2	0	0	0	0	0	1		2	2	3	2	3	1		3	4	3	2	3	3	3	3	3	3	3	3	3	3	3	3	3	2
692	0.1579	2014-04-17 19:22:00	2014-04-17 19:45:00	22	1	2	3	2	2	3	200	2	3	3	1	2	2	0	0	0	0	0	1		2	4	3	3	3	1	2	3	3	3	2	4	4	3	4	4	3	3	3	3	1	2	3	2	2
990	0.7454	2014-04-20 07:45:00	2014-04-20 07:56:00	10	2	3	1	4	3	4	250	3	3	3	3	3	1	0	0	1	0	0	0		2	1	4	1	1	5	1	1	2	2	3	1	1	2	5	1	5	5	1	5	2	2	1	1	2
290	1.3468	2014-04-16 18:42:00	2014-04-16 18:54:00	12	2	1	4	2	2	3	150	3	3	3	3	3	2	0	0	0	0	0	1		2	4	3	1	1	1	2	2	2	3	2	5	5	3	5	5	3	4	3	3	3	5	5		1
406	1.4123	2014-04-16 22:15:00	2014-04-16 22:29:00	13	1	1	5	2	2		50	2	2	2	2	2	3	0	0	0	0	0	1		2	5	5	4	4	3	3	4	5	2	2	4	2	4	2	3	3	4	3	4	3	3	3		1
432	0.2006	2014-04-16 23:07:00	2014-04-16 23:41:00	33	2	1	4	1	1	1	60	3	3	3	3	3	2	0	0	0	0	0	1		2	3	2	3	1	1	2	2	2	2	3	4	5	3	5	4	2	1	2	1	2	2	3	2	1
332	0.4699	2014-04-16 19:44:00	2014-04-16 20:00:00	15	1	2	3	2	3	4	200	2	2	2	2	2	2	0	0	0	0	0	1		2	4	2	2	2	1	2	2	2	2	3	1	4	3	3	3	3	3	2	3	3	3	3	3	2
737	0.2863	2014-04-17 23:27:00	2014-04-17 23:37:00	9	2	1	5	2	1	1	55	3	3	2	3	2	2	0	0	0	0	0	1		2	3	2	3	2	2	1	2	2	2	3	4	5	4	4	4	3	3	3	3	4	5	3	3	1
980	1.5137	2014-04-20 03:39:00	2014-04-20 03:48:00	9	2	3	1	2	3	4	40000	2	2	2	2	2	2	0	0	0	0	0	1		1	2	4	4	4	4	4	4	6	1	3	3	3	3	3	3	3	3	3	3	3	3	3	3	1
660	1.6344	2014-04-17 16:52:00	2014-04-17 17:10:00	17	1	1	5	1	1	1	150	3	3	2	1	3	2	0	0	0	0	0	1		2	5	2	1	1	1	1	2	2	2	3	3	4	4	5	4	3	1	3	1	4	3	5		2
536	0.6688	2014-04-17 02:53:00	2014-04-17 04:26:00	92	2	3	3	4	2	3	250	2	3	2	2	1	1	0	1	0	0	0	0		2	3	2	1	2	2	1	3	2	2	3	2	4	2	3	3	3	4	3	4	2	3	3	3	2
693	1.6364	2014-04-17 19:24:00	2014-04-17 19:26:00	1	2	3	2	4										0	0	0	0	0	1
537	1.9739	2014-04-17 02:55:00	2014-04-17 03:08:00	12	2	3	4	2	3	3	60	3	3	2	2	3	2	0	0	0	0	0	1		2	5	1	1	1	1	1	1	3	2	3	4	4	4	3	4	2	3	3	2	2	2	3	3	2
723	0.5332	2014-04-17 21:41:00	2014-04-17 22:06:00	24	2	1	3	2	1	1	60	3	3	3	3	3	2	0	0	0	0	0	1		2	3	2	2	2	1	2	2	2	4	2	4	3	5	5	4	2	2	2	2	5	5	5		1
412	2.3208	2014-04-16 22:21:00	2014-04-16 22:47:00	26	2	2	5		3	3	100	3	3	3	3	2	2	0	0	0	0	0	1		2	3	4	2	2	6	5	3	2	2	2	4	4	4	4	3	4	4	2	3	5	5	5		3
323	0.5968	2014-04-16 19:23:00	2014-04-19 19:47:00	4343	2	3	4	1	3	4	175	1	1	2	1	1	1	0	1	1	0	0	0		2	4	1	1	1	1	1	1	2	1	3	5	4	3	3	3	2	1	2	1	4	3	4		2
501	0.4786	2014-04-17 01:25:00	2014-04-17 01:42:00	16	2	3	3	1	3	4	175	3	3	1	3	2	3	0	0	0	0	0	1		2	4	2	1	1	1	1	3	2	3	3	5	5	4	5	4	3	2	1	3	4	4	4		1
350	0.3318	2014-04-16 20:18:00	2014-04-16 20:31:00	13	2	3	3	4	3	4	100	1	1	2	2	2	2	0	0	0	0	0	1		2	4	1	1	2	1	1	3	4	3	3	3	5	2	5	3	3	4	3	3	3	3	3	3	2
887	2.1164	2014-04-19 11:56:00	2014-04-19 12:03:00	7	2	2	2	1	3	1	70	2	1	3	1	2	2	0	0	0	0	0	1		1	3	4	3	2	4	3	5	5	2	2	2	3	2	3	4	4	3	2	2	4	3	2	4	2
905	0.9572	2014-04-19 17:39:00	2014-04-19 17:54:00	14	2	1	3	1	1	3	65	2	1	1	2	2	2	0	0	0	0	0	1		2	3	2	2	1	1	1	3	2	2	3	3	5	3	3	3	3	1	3	1	1	1	4		2
343	1.3868	2014-04-16 20:00:00	2014-04-16 20:12:00	11	2	1	2	1	1	1	70	2	3	3	3	3	2	0	0	0	0	0	1		2	4	2	6	1	2	1	1	2	1	3	1	4	2	3	3	2	2	3	1	2	2	4		2
121	1.7997	2014-04-16 15:39:00	2014-04-16 16:37:00	57	2	3	3	1	3	4	89	1	1	1	1	1	3	0	0	0	0	0	1		1	4	2	2	1	1	1	1	2	1	3	5	5	5	5	5	1	5	2	1	3	3	3	3	2
702	1.6696	2014-04-17 20:13:00	2014-04-17 20:33:00	20	2	1	3	1	1	1	30	3	3	3	2	3	2	0	0	0	0	0	1		2	3	2	1	1	1	1	1	2	2	3	4	4	3	3	3	2	2	2	2	2	1	2	2	1
83	0.1993	2014-04-16 15:18:00	2014-04-16 15:42:00	24	2	3	1	2	3	1	50	3	3	3	3	3	3	0	0	0	0	0	1		2	4	2	3	1	3	1	1	4	2	1	1	5	6	1	4	3	2	3	1	1	2	1	1	1
395	0.752	2014-04-16 21:53:00	2014-04-16 22:07:00	14	2	2	4	2	1	3	150	2	2	2	3	3	2	0	0	0	0	0	1		2	4	3	2	1	1	2	3	2	2	2	5	4	3	4	2	3	3	3	2	3	3	4		2
285	1.2941	2014-04-16 18:32:00	2014-04-16 18:41:00	9	2	2	4	2	2	3	300	3	2	3	2	3	2	0	0	0	0	0	1		2	3	3	4	4	3	4	4	2	2	3	2	2	2	3	2	3	3	3	3	2	2	3	2	1
898	0.4403	2014-04-19 16:32:00	2014-04-19 16:49:00	17	2	2	5	2	2	3	120	3	3	3	2	2	1	0	1	0	1	0	0		2	4	3	2	2	1	2	3	2	2	3	4	4	3	4	4	2	2	3	2	5	5	5		1
543	0.7365	2014-04-17 03:09:00	2014-04-17 03:38:00	29	2	3	4	2	3	4	150	3	3	2	1	2	2	0	0	0	0	0	1		2	3	3	2	1	1	1	2	2	2	3	5	5	1	4	4	2	3	2	3	5	5	5		2
622	0.6583	2014-04-17 13:23:00	2014-04-17 13:37:00	13	2	1	4	1	1	1	75	2	2	3	2	2	2	0	0	0	0	0	1		2	4	2	6	2	6	2	2	2	2	3	4	4	3	3	4	2	2	2	2	5	4	5		3
903	2.0107	2014-04-19 17:29:00	2014-04-19 17:53:00	23	1	2	3										1	1	0	0	0	0	0				2	3	2	2	2	2
22	0.2597	2014-04-16 14:40:00	2014-04-16 14:57:00	16	2	3	4	2	3	4	250	3	3	2	2	3	1	1	1	1	1	0	0		2	4	2	1	1	1	2	2	2	3	3	4	3	4	3	3	2	2	2	2	5	4	4		3
864	1.0573	2014-04-19 01:07:00	2014-04-19 01:34:00	27	2	1	4	1	1	1	100	3	3	3	3	3	2	0	0	0	0	0	1		2	5	1	1	1	1	1	1	2	1	3	5	5	4	5	5	1	1	1	1	4	2	5		2
705	0.7716	2014-04-17 20:17:00	2014-04-17 20:33:00	15	2	1	3	1	1	1	50	3	3	3	1	2	1	1	1	1	1	0	0		2	4	1	1	1	6	1	1	1	1	3	5	5	4	5	4	2	3	2	2					2
839	0.7818	2014-04-18 21:02:00	2014-04-18 21:15:00	12	1	3	4	1	3	4	170	2	3	3	3	3	2	0	0	0	0	0	1		2	4	2	2	2	1	2	2	2	2	3	5	5	4	5	4	2	2	2	2	4	2	5		2
842	0.3433	2014-04-18 21:43:00	2014-04-18 21:57:00	14	1	1		1		3		3	2	1	2	3		0	0	0	0	0	1		1	4	5	2	4	4	3	4	4		2	2	5	3	1	4	4	2	3	1	2	1	3	6	2
663	0.8602	2014-04-17 17:02:00	2014-04-17 17:17:00	14	1	3	4	2	2	3	100	1	2	2	2	1	2	0	0	0	0	0	1		2	3	1	2	2	1	1	2	2	2	2	5	5	3	5	4	2	1	2	1	3	2	4		2
388	0.572	2014-04-16 21:36:00	2014-04-16 21:55:00	18	2	1	3	2	1	1	100	2	3	2	1	1	1	1	0	0	0	0	0		2	4	6	3	6	2	2	2	3	2	2	5	5	3	5	4	3	3	2	2	4	3	6		1
579	1.0564	2014-04-17 05:11:00	2014-04-17 05:26:00	14	2	1	4	1	1	1	350	3	2	2	1	2	1	1	0	0	0	0	0		2	4	2	2	2	2	2	3	2	1	3	5	5	5	5	5	1	1	3	1	4	4	4		2
211	0.9174	2014-04-16 17:05:00	2014-04-16 17:35:00	30	2	3	3	1	3	4	200	2	2	1	1	1	3	0	0	0	0	0	1		2	4	2	2	2	1	1	3	2	2	3	3	4	2	4	1	2	2	3	2	2	2	3	2	2
949	1.5104	2014-04-19 22:32:00	2014-04-19 22:59:00	26	2	1	3	1	1	3	1000	2	3	2	1	2	2	0	0	0	0	0	1		2	3	5	5	4	4	3	4	1	1	3	2	5	3	3	3	2	3	3	3	5	4	5		2
798	0.5915	2014-04-18 12:40:00	2014-04-18 12:58:00	17	2	3	2	2	3	4	200	2	3	1	1	1	3	0	0	0	0	0	1		2	2	2	1	1	1	1	1	1	4	3	5	3	3	3	4	3	2	2	2	3	3	4		2
164	0.3315	2014-04-16 16:21:00	2014-04-16 16:49:00	27	2	1	3	1	1	1	55	2	3	3	2	3	2	0	0	0	0	0	1		2	3	3	1	1	1	1	2	2	4	3	4	3	1	2	3	3	4	4	2	2	3	3	3	2
497	0.3551	2014-04-17 01:18:00	2014-04-17 01:42:00	23	2	3	1	2	2	4	120	3	3	2	1	1	2	0	0	0	0	0	1		2	3	3	2	1	2	2	2	2	2	3	2	1	2	3	2	4	3	3	3	4	2	3	2	1
575	0.4818	2014-04-17 04:42:00	2014-04-17 04:45:00	2	2	3	4									2		0	0	0	0	0	1
71	2.1838	2014-04-16 15:09:00	2014-04-16 15:17:00	8	2	1	2	3	1	1	60	1	1	1	1	1	2	0	0	0	0	0	1		2	4	1	1	1	1	1	1	6	4	1	3	3	2	2	4	2	1	3	2	4	4	4		2
226	0.5866	2014-04-16 17:24:00	2014-04-16 17:39:00	14	1	1	4	1	1	1	100	3	3	2	2	3	3	0	0	0	0	0	1		2	4	2	1	2	1	1	1	1	2	3	5	4	2	4	4	2	2	3	2	4	4	4		2
934	1.0942	2014-04-19 20:44:00	2014-04-19 21:02:00	18	2	2		2	1	1	200	2	3	2	3	1	2	0	0	0	0	0	1		2	4	3	1	4	3	2	4	5	3	2	3	4	4	4	3	3	3	3	3	5	4	4		1
181	1.846	2014-04-16 16:36:00	2014-04-16 16:44:00	8	1	1	4	1	3	3	100	3	3	3	1	3	2	0	0	0	0	0	1		2	4	2	3	2	1	2	3	2	2	3	5	5	4	3	4	2	2	1	2	4	3	4		1
349	0.5778	2014-04-16 20:12:00	2014-04-16 20:44:00	32	2	3	2	4	2	4	15	2	3	3	1	1	1	1	0	0	0	0	0		2	4	3	2	2	1	2	2	2	2	3	4	3	2	5	3	2	2	3	2	3	2	3	2
605	2.111	2014-04-17 11:28:00	2014-04-17 11:45:00	17	2	1	3	2	1	1	35	1	2	1	1	2	2	0	0	0	0	0	1		2	3	1	1	3	1	1	3	2	2	3	1	4	2	3	6	1	2	2	1	3	4	2	2	2
26	1.6653	2014-04-16 14:41:00	2014-04-20 12:54:00	5652	2	3	2	1	3	4	80	3	3	3	3	3	1	1	1	0	0	0	0		2	4	1	1	1	3	1	2	2	2	3	5	4	4	4	4	3	2	3	3	5	5	5		2
502	2.4001	2014-04-17 01:26:00	2014-04-17 02:11:00	44	1	3	5	2	2	4	100	3	3	2	3	3	2	0	0	0	0	0	1		2	3	1	3	1	1	1	2	2	4	3	3	4	5	2	3	3	3	3	3	3	3	5	5	1
1041	0.4735	2014-04-21 00:18:00	2014-04-21 00:38:00	20	2	3	3	2	3	3	50	3	3	3	3	3	3	0	0	0	0	0	1		2	3	1	1	1	1	1	1	2	2	3	5	5	3	3	4	2	1	1	2	3	2	3		1
384	1.1396	2014-04-16 21:34:00	2014-04-16 21:46:00	11	1	2	4	1	3	3	75	2	2	2	2	2	3	0	0	0	0	0	1		2	4	1	2	1	4	1	1	2		3	5	3	1	3	3	1	2	3	1	4	2	5		2
451	0.5008	2014-04-16 23:36:00	2014-04-17 13:48:00	851	2	1	4	1	3	3	75	3	3	3	2	2	2	0	0	0	0	0	1		1	4	1	1	3	1	2	3	2	2	2	4	4	4	4	4	3	4	3	2	3	3	3	3	1
968	0.5168	2014-04-20 01:16:00	2014-04-20 01:33:00	16	2	2	2	2	1	3	125	3	3	3	2	3	2	0	0	0	0	0	1		2	3	2	3	3	2	3	3	3	3	3	4	3	2	3	2	3	2	3	4	2	2	5		1
958	0.4911	2014-04-19 23:36:00	2014-04-20 00:24:00	47	2	3	3	2	2	4	200	3	3	2	2	2	3	0	0	0	0	0	1		2	5	4	3	3	4	4	5	2	4	3	5	4	5	5	5	3	3	5	4	4	3	3	3	2
963	1.039	2014-04-20 00:37:00	2014-04-20 00:52:00	14	2	3	4	3	2	3	100	1	1	2	2	1		0	0	0	0	0	1		1	3	3	3	3	3	2	3	2	3	3	3	2	2	2	2	4	3	3	3	2	3	3	2	1
869	0.7242	2014-04-19 02:27:00	2014-04-19 02:55:00	27	2	1	3	1	1	1	60	3	2	3	3	3	2	0	0	0	0	0	1		2	4	2	2	1	1	1	2	1	1	3	3	4	4	4	6	2	1	3	1	1	1	4		2
175	0.5528	2014-04-16 16:29:00	2014-04-16 16:39:00	9	1	1	5	2	1	1	240	3	3	3	3	3	1	0	0	0	1	0	0		1	3	2	1	2	2	1	2	2	2	3	5	5	5	4	4	2		2	2	4	4	4		2
68	3.6498	2014-04-16 15:05:00	2014-04-16 15:18:00	12	2	1	5	1	1	1	150	3	3	3	3	3	2	0	0	0	0	0	1		2	4	3	3	1	1	1	3	2	3	3	3	4	3	3	4	4	3	2	3	4	2	2	2	2
582	2.3342	2014-04-17 05:41:00	2014-04-17 07:33:00	111	2	2	5	3	3	1	250	2	2	3	1	1	3	0	0	0	0	0	1		2	4	3	1	1	1	1	2	3	2	3	3	4	2	4	4	2	2	2	2	3	3	3	3	2
250	2.7358	2014-04-16 17:44:00	2014-04-19 20:33:00	4488	2	3	4	3	3	3	150	3	3	2	1	2	2	0	0	0	0	0	1		2	5	2	1	1	1	1	2	2	2	3	5	5	4	4	4	1	2	3	1	5	5	5		2
498	0.3156	2014-04-17 01:19:00	2014-04-17 01:35:00	15	2	3	4	2	3	4	150	2	3	1	1	1	1	1	0	1	0	0	0		2	3	3	3	2	2	2	3	2	2	3	5	5	5	5	5	1	1	2	1	5	5	5		1
10	1.4584	2014-04-16 14:32:00	2014-04-16 15:01:00	28	1	1	4	1	2	3	150	3	3	3	3	3	1	1	0	0	0	0	0		1	1	1	2	2	3	1	2	2	2	3	5	4	5	5	4	2	3	4	5	5	3	5		1
725	1.4137	2014-04-17 21:59:00	2014-04-19 20:00:00	2760	2	3	3	2	3	4	100	3	3	3	1	1	3	0	0	0	0	0	1		2	4	3	4	3	4	2	4	3	2	3	5	4	3	4	4	2	2	2	3	2	2	4		2
1024	0.494	2014-04-20 18:45:00	2014-04-20 19:11:00	26	2	1	5	2	1	1	200	3	3	2	3	1	1	0	1	1	1	0	0		1	5	5	1	3	1	6	5	7	3	2	1	2	1	2	6	4	1	3	1	6	6	3	4	1
914	0.6218	2014-04-19 19:23:00	2014-04-19 19:40:00	17	2	3	1	1	3	4	80	3	3	2	1	1	3	0	0	0	0	0	1		2	2	1	1	1	1	1	1	2	2	3	5	5	3	4	5	1	1	3	1	3	3	3	1	2
23	0.624	2014-04-16 14:41:00	2014-04-16 14:54:00	13	2	2	4	1	2	3	130	3	3	3	3	3	1	1	0	1	0	0	0		1	5	2	2	1	1	1	2	2	3	3	5	5	3	5	4	2	1	3	1					2
131	0.5531	2014-04-16 15:44:00	2014-04-16 15:58:00	13	1	1	2	3	1	1	150	1	3	3	2	2	1	1	0	1	0	0	0		2	4	4	3	3	1	3	3	4	2	3	3	2	2	4	2	3	3	3	2	1	1	1	1	2
897	3.1123	2014-04-19 16:06:00	2014-04-19 16:21:00	15	2	1	4	2	2	3	100	3	3	3	1	3	2	0	0	0	0	0	1		2	4	3	3	4	1	2	4	2	2	3	3	3	2	3	3	2	2	2	2	4	4	4		2
948	1.353	2014-04-19 22:23:00	2014-04-20 02:15:00	232	2	2	3	2	3	3	100	3	3	2	1	2	3	0	0	0	0	0	1		2	3	3	3	2	1	2	2	2	2	3	2	2	3	2	2	3	3	3	3	3	3	4		1
959	0.8293	2014-04-19 23:40:00	2014-04-20 00:21:00	41	2	1	4	2	1	1	275	2	3	2	2	2	1	1	1	1	1	0	0		1	3	2	2	2	1	2	2	2	2	3	4	4	3	4	4	2	2	2	1	5	5	5		1
1038	0.5069	2014-04-20 21:59:00	2014-04-20 22:29:00	29	2	1	3	1	1	1	150	3	3	3	3	3	2	0	0	0	0	0	1		2	3	1	3	3	3	1	3	3	2	3	5	4	4	3	4	4	2	3	4	2	2	2	2	1
707	1.6108	2014-04-17 20:23:00	2014-04-17 20:54:00	31	2	1	4	1	1	3	350	3	3	3	3	3	1	1	1	1	0	0	0		2	4	1	1	3	1	1	3	2	2	2	5	5	5	5	4	2	3	2	1	4	3	4		2
128	0.2067	2014-04-16 15:42:00	2014-04-16 15:44:00	2	2	2	3	3	3	3	2					2	3	0	0	0	0	0	1		1	4					3		4		3					1			3			3
122	0.2551	2014-04-16 15:40:00	2014-04-16 15:57:00	17	2	2	4	2	1	1	160	3	3	3	2	3	1	1	0	1	0	0	0		2	3	5	3	3	4	4	3	2	4	3	4	3	2	3	2	1	2	2	3	3	2	1	2	1
239	1.7456	2014-04-16 17:34:00	2014-04-16 17:43:00	9	1	1	5	1	1	1	200	3	3	3	3	3	2	0	0	0	0	0	1		1	4	2	2	2	3	2	3	2	2	3	5	5	5	5	4	2	2	2	2	4	4	5		2
824	1.8888	2014-04-18 17:42:00	2014-04-18 18:01:00	18	2	1	4	2	1	1	70	1	2	2	1	1	2	0	0	0	0	0	1		2	4	1	1	1	1	1	1	2	2	3	3	3	3	4	4	1	2	3	2	3	3	4		2
256	1.1955	2014-04-16 17:47:00	2014-04-16 18:00:00	12	2	1	4	3	1	1	160	3	3	3	3	3	2	0	0	0	0	0	1		2	3	2	3	2	1	1	2	2	2	3	5	4	4	4	4	3	2	2	3	2	2	4		1
835	0.371	2014-04-18 20:25:00	2014-04-18 20:55:00	29	2	2	5	2	2	1	100	2	3	2	2	2	2	0	0	0	0	0	1		2	4	2	1	1	1	2	2	3	2	2	2	3	2	3	2	5	3	3	3	3	2	3	4	1
311	0.6434	2014-04-16 19:05:00	2014-04-16 19:23:00	18	2	1	4	2	1	1	150	3	3	2	2	2	3	0	0	0	0	0	1		2	4	3	2	2	3	3	2	2	2	2	3	3	3	3	3	2	2	2	2	3	3	3	3	1
567	0.7428	2014-04-17 04:01:00	2014-04-17 04:13:00	11	2	3	2	3	3	4	175	3	3	3	1	2	2	0	0	0	0	0	1		2	3	3	3	3	1	1	3	3	3	2	3	2	3	3	4	2	2	3	4	1	1	3	3	2
648	2.4414	2014-04-17 16:05:00	2014-04-17 16:28:00	22	2	1	4	2	1	1	25	3	3	2	1	2	2	0	0	0	0	0	1		2	3	2	1	1	1	1	3	2	3	3	5	3	3	5	4	2	2	3	3	2	2	4		1
841	0.4276	2014-04-18 21:38:00	2014-04-18 21:53:00	14	2	3	4	4	2	3	150	2	3	3	2	2	3	0	0	0	0	0	1		2	3	3	1	3	1	1	2	2	2	3	5	4	3	4	4	3	2	2	2	3	2	4		2
1021	0.3673	2014-04-20 18:01:00	2014-04-20 18:12:00	11	2	2	4	2	1	3	100	3	3	3	1	2	2	0	0	0	0	0	1		2	3	2	2	2	1	1	2	2	2	3	5	3	2	4	4	3	2	3	2	4	4	4		2
604	1.3178	2014-04-17 11:26:00	2014-04-17 12:22:00	56	2	3	3	2	2	3	85	1	2	2	1	1	2	0	0	0	0	0	1		2	3	2	1	1	1	1	1	1	1	2	5	5	1	4	4	1	2	2	1	2	2	3	3	2
341	0.6518	2014-04-16 19:56:00	2014-04-16 20:16:00	19	2	2	5	2	2	3	50	3	3	3	3	3	1	1	1	1	1	1	0	hoarding food	1	3	3	2	1	1	1	1	3	4	3	5	5	4	5	4	4	4	3	4	5	5	4		1
234	0.7299	2014-04-16 17:29:00	2014-04-16 17:53:00	24	2	1	4	1	1	1	200	3	3	2	2	3	1	1	0	0	0	0	0		2	5	3	1	1	1	1	1	4	2	2	5	5	4	5	4	2	2	3	2	4	4	5		1
58	0.3086	2014-04-16 14:58:00	2014-04-16 15:16:00	17	2	1	2	2	1	1	200	2	3	2	2	3	1	0	0	1	0	1	0	general knowledge	2	3	2	2	1	1	1	1	2	2	1	3	4	4	5	2	2	3	3		5	5	5		1
321	1.26	2014-04-16 19:20:00	2014-04-16 19:38:00	18	2	1	4	2	2	1	50	2	3	2	2	2	2	0	0	0	0	0	1		2	3	2	6	1	6	1	1	2	2	3	4	5	5	5	4	3	1	3	1	4	2	5		2
123	0.4957	2014-04-16 15:40:00	2014-04-16 15:43:00	3	2	1	4	2	2	3	200	2	2	2	1	1	2	0	0	0	0	0	1				4	4	4	4	4	4				3				3			2
865	0.8747	2014-04-19 01:28:00	2014-04-19 01:45:00	17	2	2	3	2	2	3	100	2	2	2	1	1	2	0	0	0	0	0	1		2	4	1	2	1	1	1	3	3	3	3	1	2	3	2	3	3	3	4	2	2	2	2	2	2
264	0.4953	2014-04-16 18:00:00	2014-04-16 18:19:00	19	2	3	2	2	3	4	150	2	3	2	3	3	1	1	0	0	0	0	0		2	4	2	3	2	1	2	2	2	2	3	4	4	4	4	4	3	2	3	3	4	2	3	3	1
738	0.5815	2014-04-17 23:35:00	2014-04-18 00:01:00	26	2	1	3	1	1	1	85	2	3	2	1	2	2	0	0	0	0	0	1		1	3	2	2	2	2	3	3	2	2	3	4	4	3	2	3	2	1	2	2	3	3	4		1
362	2.2128	2014-04-16 20:41:00	2014-04-16 20:54:00	13	2	1	3	2	1	1	30	2	2	2	2	2	2	0	0	0	0	0	1		2	2	1	1	1	1	1	1	2	2	3	4	4	4	4	4	2	2	2	2	4	4	4		1
258	0.7658	2014-04-16 17:52:00	2014-04-16 18:06:00	14	2	3	4	1	3	4	400	2	2	3	1	1	2	0	0	0	0	0	1		2	4	1	2	1	1	1	2	2	2	3	5	3	3	6	4	2	4	4	3	4	3	5		2
983	1.9801	2014-04-20 04:40:00	2014-04-20 04:51:00	10	2	3	3	4	3	4	130	3	2	2	1	1	2	0	0	0	0	0	1		2	4	3	4	4	3	4	5	3	3	2	1	6	6	6	6	1	6	1	1	3	3	3	3	2
926	1.187	2014-04-19 20:17:00	2014-04-19 20:51:00	33	1	3	3	3	1	3	300	3	2	2	2	3	1	0	0	1	1	0	0		2	3	4	4	4	4	4	4	2	3	2	4	4	4	4	4	4	3	3	4	4	4	5		2
447	0.6146	2014-04-16 23:32:00	2014-04-16 23:56:00	24	2	2	3	1	2	3	100	3	3	3	2	3	3	0	0	0	0	0	1		2	4	2	1	2	2	1	1	2	2	2	4	4	3	4	4	2	3	3	1	3	3	3	4	2
155	0.7573	2014-04-16 16:12:00	2014-04-16 16:24:00	12	2	3	1	2	1	4	350	3	3	3	3	3	1	0	0	1	0	0	0		1	5	3	2	2	1	3	2	2	2	3	5	5	4	3	4	3	1	2	3	2	2	2	2	2
600	0.9321	2014-04-17 11:18:00	2014-04-17 11:29:00	10	2	1	4	2	1	1	100	3	3	3	3	3	2	0	0	0	0	0	1		2	3	3	2	2	1	2	3	2	2	3	4	4	4	4	4	3	3	3	3	2	2	4		1
51	0.6884	2014-04-16 14:56:00	2014-04-16 15:06:00	9	2	1	4	1	1	1	100	3	3	2	2	2	2	0	0	0	0	0	1		2	4	3	3	3	1	3	3	2	3	2	5	3	3	3	3	3	3	3	3	3	3			2
594	1.1992	2014-04-17 10:15:00	2014-04-17 10:27:00	12	2	2	4	2	2	3	30	2	2	2	1	2	2	0	0	0	0	0	1		2	3	3	1	1	1	1	1	3	2	2	4	3	3	3	3	3	3	3	3	2	2	2	2	2
73	0.5572	2014-04-16 15:11:00	2014-04-16 15:23:00	12	2	3	3	2	2	4	250	1	2	1	1	1	1	1	0	1	1	0	0		1	3	2	2	2	2	1	3	3	2	2	4	3	3	4	4	2	3	2	2	5	5	5		2
879	0.4772	2014-04-19 05:00:00	2014-04-19 05:14:00	13	2	3	3	4	2	1	100	2	2	3	3	3	1	1	0	1	0	0	0		2	3	3	4	3	2	4	2	2	2	3	4	5	2	4	4	2	2	3	1	2	1	3	2	2
55	0.586	2014-04-16 14:58:00	2014-04-16 15:16:00	18	2	1	5	1	2	3	150	3	3	3	3	3	3	0	0	0	0	0	1		2	4	1	1	1	1	1	1	1	1	3	5	4	4	4	3	1	1	2	1	4	3	5		1
94	1.5908	2014-04-16 15:22:00	2014-04-16 16:09:00	47	2	3	2	2	3	4	250	2	3	3	1	2	2	0	0	0	0	0	1		2	3	2	1	1	1	1	3	3	3	3	3	3	3	4	4	2	4	4	2	4	4	4		2
16	0.6906	2014-04-16 14:37:00	2014-04-16 14:46:00	9	2	3	3	3	3	4	50	2	2	2	2	2	2	0	0	0	0	0	1		2	1	3	3	3	6	6	3	1	1	3	3	3	3	3	3	3	3	2	3	3	3	3	3	2
57	0.3797	2014-04-16 14:58:00	2014-04-16 15:21:00	22	2	3	1	4	3	4	75	1	1	1	1	1	2	0	0	0	0	0	1		2	1	3	3	4	3	3	3	4	2	2	3	3	3	3	3	3	3	3	3	3	3	3	3	1
480	0.3832	2014-04-17 00:28:00	2014-04-17 00:39:00	11	2	3	4	1	3	4	280	3	3	3	3	3	2	0	0	0	0	0	1		2	3	1	1	1	1	1	1	1	1	3	5	5	3	5	3	1	1	3	1	4	4	5		2
877	0.6377	2014-04-19 04:46:00	2014-04-19 05:17:00	31	2	1	3	1	1	1	250	3	3	2	2	3	2	0	0	0	0	0	1		1	3	2	3	3	1	2	2	3	2	2	5	4	4	4	4	2	3	4	3	4	3	3	3	1
207	0.2847	2014-04-16 17:02:00	2014-04-16 17:13:00	11	1	3	1	1	3	4	98	3	3	3	3	3	1	0	1	0	0	0	0		2	1	5	5	5	5	5	5	3	3	3	6	6	6	6	6	6	6	6	6	6	6	6
718	0.999	2014-04-17 21:06:00	2014-04-17 21:19:00	13	1	3	3	1	2	3	200	2	3	2	3	3	2	0	0	0	0	0	1		2	4	1	1	1	1	1	1	2	2	3	2	3	2	3	3	3	2	2	2	5	5	5		2
784	0.1579	2014-04-18 03:38:00	2014-04-18 04:04:00	26	2	1	4	2	1	1	50	2	3	2	2	3	2	0	0	0	0	0	1		2	5	3	2	2	2	3	2	2	2	3	4	3	3	3	2	3	2	3	2	2	2	2	2	1
82	0.3594	2014-04-16 15:17:00	2014-04-16 15:39:00	21	2	1	4	1	1	1	200	3	3	1	2	2	1	0	0	0	1	0	0		2	5	2	3	2	1	2	2	3	3	2	5	4	4	4	2	3	3	3	2	5	5	4		1
686	1.0483	2014-04-17 18:59:00	2014-04-17 19:14:00	14	2	1	1	1	1	1	40	3	3	1	3	3	1	0	0	1	1	0	0		2	4	2	1	6	1	1	2	2	2	3	5	4	3	2	4	1	1	3	1	1	1	3	2	2
364	0.8011	2014-04-16 20:45:00	2014-04-16 21:20:00	35	2	1	3	3	1	1	70	3	3	2	1	2	3	0	0	0	0	0	1		2	4	3	2	3	2	2	2	3	3	3	2	3	2	3	2	2	1	3	4	2	2	3	4	2
157	0.7008	2014-04-16 16:14:00	2014-04-16 16:36:00	21	2	1	3	4	1	1	100	2	2	2	2	1	2	0	0	0	0	0	1		2	3	1	2	1	1	1	1	1	1	2	5	4	3	4	4	2	3	2	2	3	3	4		2
664	0.3115	2014-04-17 17:03:00	2014-04-17 17:17:00	14	2	1	5	1	1	3	75	3	3	3	3	3	1	0	0	0	1	0	0		2	3	1	1	1	1		1	1	1	3	5	3	2	5	3	1	2	3	2	5	5	5		2
66	0.1676	2014-04-16 15:04:00	2014-04-16 15:16:00	11	2	1	4	2	2	1	125	2	2	3	2	2	1	0	0	1	1	0	0		2	4	4	4	5	5	5	5	2	4	3	4	4	4	4	4	2	2	2	2	4	4	5		1
638	0.6822	2014-04-17 15:02:00	2014-04-17 15:15:00	12	2	1	5	2	1	1	100	2	3	3	2	3	1	1	0	1	0	0	0		2	4	1	2	1	1	1	2	2	3	3	4	4	3	3	4	2	2	4	2	4	2	4		2
613	1.0815	2014-04-17 12:38:00	2014-04-17 13:19:00	41	2	1	3	2	1	1	60	3	3	3	3	3	1	1	1	1	0	0	0		2	4	1	2	1	1	1	3	2	2	3	5	5	5	5	5	1	1	3	1	3	3	6		1
642	0.8462	2014-04-17 15:35:00	2014-04-17 15:50:00	14	2	1	4	3	3	1	50	2	2	2	1	1	2	0	0	0	0	0	1		2	5	3	2	2	3	1	2	3	3	3	3	4	1	2	3	2	2	3	3	2	4	3	2	1
989	0.8232	2014-04-20 07:04:00	2014-04-20 07:31:00	27	1	3	3	1	2	3	100	3	2	1	1	1	2	0	0	0	0	0	1		2	1	3	1	1	1	1	3	2	2	3	2	2	3	3	1	1	1	1	2	3	3	3		2
459	0.309	2014-04-16 23:52:00	2014-04-17 00:29:00	36	2	1	5	2	1	1	100	2	3	3	2	2	3	0	0	0	0	0	1		1	3	2	1	2	1	1	2	3	3	2	4	4	4	3	4	3	2	3	3	4	4	4		2
92	0.2499	2014-04-16 15:22:00	2014-04-16 15:53:00	31	2	2	5	3	1	3	500	3	2	2	3	1	2	0	0	0	0	0	1		2	4	5	5	5	5	4	3	3	2	2	4	5	3	3	3	1	3	2	1	3	3	3	2	2
966	2.2051	2014-04-20 01:14:00	2014-04-20 01:27:00	12	2	2	4	2	3	3	120	2	2	2	1	1	2	0	0	0	0	0	1		2	2	3	3	1	1	1	2	2	3	2	4	3	3	4	4	1	3	2	2	4	2	4		1
132	0.4268	2014-04-16 15:45:00	2014-04-16 16:07:00	21	2	1	5	1	1	1	120	2	2	1	1	1	3	0	0	0	0	0	1		2	2	1	1	1	1	1	1	1	1	3	3	3	2	4	3	2	2	3	1	5	3	5		1
563	0.4529	2014-04-17 03:48:00	2014-04-17 04:08:00	19	2	1	5	1	1	1	150	2	2	3	3	2	3	0	0	0	0	0	1		2	5	1	1	1	1	6	1	1	1	3	4	5	4	4	2	2	2	3	2	5	5	5		2
248	0.7435	2014-04-16 17:42:00	2014-04-16 18:19:00	36	1	2	4	2	1	3	100	3	3	3	2	3	2	0	0	0	0	0	1		2	4	1	3	3	2	2	2	3	2	2	4	4	3	3	3	2	3	3	3	4	4	4		1
900	0.2881	2014-04-19 16:40:00	2014-04-19 16:58:00	18	2	1	5	1	2	1	50	3	3	3	3	3	2	0	0	0	0	0	1		2	4	1	3	1	6	2	1	1	1	3	5	5	5	5	5	1	1	3	1	3	2	5		1
965	0.4206	2014-04-20 01:03:00	2014-04-20 01:38:00	34	2	2	4	2	2	3	150	3	3	2	2	3	2	0	0	0	0	0	1		2	4	2	3	1	3	1	1	3	2	2	3	3	2	3	4	2	1	2	2	4	4	2	1	1
368	0.1579	2014-04-16 20:52:00	2014-04-16 21:02:00	9	1	3	4	4	1	4	51	2	3	3	3	3	2	0	0	0	0	0	1		2	4	1	2	1	1	1	2	2	3	3	3	4	4	4	4	2	3	3	3	3	3	4		1
578	1.4117	2014-04-17 05:02:00	2014-04-17 05:20:00	17	2	1	4	2	1	1	100	3	3	3	3	3	1	1	0	0	0	0	0		2	4	1	1	6	6	1	1	1	1	3	4	5	5	5	4	1	2	2	1	4	2	4		2
402	0.5917	2014-04-16 22:05:00	2014-04-16 22:37:00	32	2	2	3	1	3	3	100	2	3	2	3	3	2	0	0	0	0	0	1		1	5	1	1	4	2	1	3	2	2	2	4	1	2	3	1	2	3	2	5	5	5	5		2
371	0.4815	2014-04-16 20:59:00	2014-04-17 11:30:00	870	1	1	4	2	2	1	250	3	2	2	3	3	2	0	0	0	0	0	1		2	4	2	2	2	1	1	2	2	2	3	3	3	3	4	3	2	2	3	3	2	2	4		2
767	0.5505	2014-04-18 01:43:00	2014-04-18 02:41:00	58	2	1	4	1	1	1	189	3	2	3	1	1	3	0	0	0	0	0	1		2	5	1	1	2	1	1	3	2	2	3	5	5	2	1	4	3	1	1	1	3	2	5		2
116	0.4494	2014-04-16 15:38:00	2014-04-16 15:42:00	4	2	2	3	2	2	3	200	1	2	2	1	2	3	0	0	0	0	0	1		2	1	3	1	3	4	3	3	2	2	2	6	6	6	6	6	6	6	6	6	6	6	6		3
509	0.653	2014-04-17 01:48:00	2014-04-17 02:31:00	43	1	2	4	1	2	3	100	2	3	2	2	3	2	0	0	0	0	0	1		2	2	3	1	1	1	2	2	2	2	3	5	4	2	5	3	2	2	3	2	3	2	4		1
615	1.8153	2014-04-17 12:40:00	2014-04-17 13:25:00	45	2	2	3	3	3	3	100	2	2	2	1	1	1	0	1	1	0	0	0		1	3	5	5	3	5	3	3	3	3	2	5	4	3	2	5	2	4	4	5	3	3	2	4	2
896	0.8857	2014-04-19 15:44:00	2014-04-19 15:58:00	14	2	3	3	2	3	4	80	3	3	3	2	2	2	0	0	0	0	0	1		2	4	2	3	2	3	1	1	2	2	2	3	5	3	3	2	2	3	2	3	3	3	4		2
727	1.3354	2014-04-17 22:17:00	2014-04-17 22:38:00	21	1	1	3	2	1	1	150	3	3	2	3	3	3	0	0	0	0	0	1		2	4	3	1	1	1	1	2	2	2	3	4	4	3	4	3	2	2	3	2	2	2	4		2
184	0.6631	2014-04-16 16:42:00	2014-04-16 16:56:00	13	2	2	3	1	2	1	100	3	3	3	2	3	1	0	1	0	0	0	0		1	4	2	3	1	3	2	3	2	1	3	5	3		5	3	2	5	1	3	3	2	5		2
587	0.842	2014-04-17 06:37:00	2014-04-17 06:56:00	19	2	3	3	1	3	4	200	3	3	3	1	1	2	0	0	0	0	0	1		2	4	3	1	1	1	1	2	2	2	3	2	2	4	3	3	3	2	3	2	4	2	2	2	2
797	0.8029	2014-04-18 12:33:00	2014-04-18 12:56:00	23	1	2	4	2	3	3	100	2	3	2	1	2	2	0	0	0	0	0	1		2	4	3	3	3	1	2	3	4	2	3	3	5	2	3	3	4	3	4	3	2	2	2	2	1
11	1.7977	2014-04-16 14:33:00	2014-04-16 14:51:00	18	1	1	5	1	1	1	300	3	1	2	1	1	2	0	0	0	0	0	1		2	2	1	1	1	1	1	1	3	1	3
544	2.01	2014-04-17 03:10:00	2014-04-17 03:23:00	13	2	1	4	1	1	1	150	2	3	3	3	3	2	0	0	0	0	0	1		2	5	4	4	3	2	3	3	6	3	2	2	3	2	3	2	3	3	3	3	3	4	3	3	1
886	1.7065	2014-04-19 10:39:00	2014-04-19 12:35:00	115	1	1	5	2	1	1	70	2	2	3	1	2	2	0	0	0	0	0	1		2	3	1	2	1	1	1	1	2	2	3	5	5	2	5	5	2	6	2	6	4	4	4		2
1051	1.0558	2014-04-21 02:00:00	2014-04-21 02:42:00	42	2	2	4	1	1	3	80	2	2	2	2	2	2	0	0	0	0	0	1		2	3	1	1	2	2	2	2	1	1	3	4	4	4	5	4	1	1	2	2	4	4	4		2
143	0.5537	2014-04-16 15:58:00	2014-04-16 16:41:00	42	2	1	2	4	1	1	800	2	3	2	3	2	3	0	0	0	0	0	1		2	3	2	4	1	1	1	2	2	2	3	5	5	3	5	4	3	3	2	3	2	2	3	3	1
345	1.3442	2014-04-16 20:07:00	2014-04-16 20:19:00	12	2	2	4	1	2	3	150	3	3	2	1	2	2	0	0	0	0	0	1		2	4	1	3	3	2	3	3	3	3	2	5	5	4	3	4	3	3	3	3	3	3	3	3	2
454	0.5641	2014-04-16 23:48:00	2014-04-17 00:10:00	21	2	1	3	2	1	1	150	2	3	3	3	2	3	0	0	0	0	0	1		2	3	1	1	1	1	1	2	2	3	3	4	4	3	2	3	3	2	3	2	3	2	3	3	2
612	0.7398	2014-04-17 12:35:00	2014-04-17 12:52:00	16	2	1	5	1	1	1	75	3	3	3	3	3	3	0	0	0	0	0	1		1	5	2	1	1	2	1	1	3	2	3	4	5	4	4	4	2	2	2	2	4	3	4		2
1014	2.2148	2014-04-20 15:51:00	2014-04-20 16:07:00	15	2	1	3	2	1	3	150	2	3	3	1	3	1	1	1	1	0	0	0		2	5	3	3	3	3	3	2	2	2	2	5	3	2	3	4	3	3	3	5	2	2	2	2	2
60	0.6142	2014-04-16 14:59:00	2014-04-16 15:13:00	13	2	1	3	2	1	1	100	1	2	2	2	2	2	0	0	0	0	0	1		2	4	2		3	1	2	3	4	3	1	2	2	3	2	2	3	3	3	2	3	3	4		1
209	0.5836	2014-04-16 17:03:00	2014-04-16 17:24:00	21	2	3	4	2	3	4		3	3	2	2	2	1	1	0	1	1	0	0		2	3	4	3	4	3	4	5	3	3	3	5	5	3	2	4		1	2	2	4	4	4		2
680	1.9182	2014-04-17 18:23:00	2014-04-17 18:36:00	13	2	3	4	2	1	3	150	2	3	2	1	1	1	1	0	1	1	0	0		2	3	1	2	1	1	1	2	2	2	3	5	4	3	4	4	3	2	4	2	3	2	4		2
858	0.603	2014-04-19 00:13:00	2014-04-19 00:23:00	10	2	2	4	2	2	3	75	3	3	3	3	3	2	0	0	0	0	0	1		2	4	3	3	3	1	2	3	3	2	2	4	5	3	4	4	3	2	3	2	3	3	4		1
353	0.8381	2014-04-16 20:22:00	2014-04-16 20:34:00	12	2	1	2	2	1	1	50	3	3	3	1	3	1	0	0	1	1	0	0		2	5	2	2	2	2	2	2	2	2	3	4	4	4	5	4	2	1	2	2	5	5	5		1
299	0.4928	2014-04-16 18:53:00	2014-04-16 19:18:00	24	1	2	5	2	1	3	200	2	3	3	3	2	2	0	0	0	0	0	1		2	5	3	2	1	1	1	3	3	4	2	3	3	3	3	4	3	3	3	2	4	4	4		2
893	1.2685	2014-04-19 14:41:00	2014-04-19 15:01:00	19	2	1	4	2	1	1	100	1	2	2	1	2	1	0	0	1	0	1	0	articles about nyc forbidding restaurants from donating excess food to homeless shelters because they "couldn't determine the fat and salt content"	2	3	3	1	1	1	1	1	2	2	3	4	3	2	3	3	2	4	3	2	5	5	5		2
149	0.1676	2014-04-16 16:02:00	2014-04-17 13:55:00	1312	2	2	4	2	1	1	500	3	2	3	2	3	1	1	1	0	0	0	0		1	3	3	4	5	5	3	5	2	2	3	2			4	6	2		3		4	4	5		1
426	1.0609	2014-04-16 22:48:00	2014-04-16 23:01:00	12	2	1	5	1	1	1	50	3	3	3	3	3	2	0	0	0	0	0	1		2	1	3	1	1	1	1	1	1	1	3	3	4	4	4	4	1	4	3	2	4	4	5		2
470	2.4142	2014-04-17 00:16:00	2014-04-17 00:51:00	34	2	2	3	2	3	3	50	3	3	2	3	2	1	1	0	1	0	0	0		2	5	4	4	3	2	3	4	4	3	2	4	2	2	3	2	3	4	3	3	2	2	3	3	2
242	0.1579	2014-04-16 17:36:00	2014-04-16 17:47:00	11	2	1		2	1	1	75	1	1	2	1	2	3	0	0	0	0	0	1		2	3	1	1	1	6	1	1	1	1	3	2	4	4	2	4	2	2	3	2					2
695	1.7266	2014-04-17 19:36:00	2014-04-17 20:08:00	31	1	2	3	1	3	4	120	3	3	3	2	3	1	0	1	1	1	0	0		2	4	1	2	2	1	1	2	2	2	3	4	3	3	4	4	6	2	3	2	3	2	5		2
467	1.1053	2014-04-17 00:13:00	2014-04-17 00:29:00	16	2	2	2	2	1	3	180	3	3	3	3	2	1	0	0	1	0	0	0		2	4	3	1	1	1	1	1	2	2	3	2	4	2	4	2	2	2	3	2	1	1	2	5	2
6	1.3716	2014-04-16 14:30:00	2014-04-19 19:09:00	4599	2	3	3	1	3	4	200	3	3	3	3	3	2	0	0	0	0	0	1		2	1	6	6	6	6	6	6	1	2	2	3	3	3	3	3	3	3	3	3	3	3	3	3	2
916	1.4388	2014-04-19 19:33:00	2014-04-19 21:03:00	89	1	1	4	1	1	1	70	1	3	3	1	3	2	0	0	0	0	0	1		2	3	1	1	1	1	1	2	2	1	3	5	5	5	5	5	1	1	3	1	5	5	5		2
891	0.9239	2014-04-19 13:17:00	2014-04-19 13:25:00	8	1	2	3	2	1	1	150	2	2	2	2	2	2	0	0	0	0	0	1		2	3	2	2	1	1	2	2	2	2	3	4	4	3	4	3	2	2	3	2	3	3	3	3	2
977	0.3735	2014-04-20 02:29:00	2014-04-20 02:45:00	16	1	2	5	2	2	4	125	3	3	3	2	2	3	0	0	0	0	0	1		2	4	3	3	2	1	1	2	2	2	3	4	4	4	4	4	2	2	3	3	4	4	3	3	2
514	1.5926	2014-04-17 02:02:00	2014-04-17 02:20:00	17	2	1	4	2	1	1	220	3	3	3	1	2	3	0	0	0	0	0	1		2	5	4	3	5	2	3	4	2	2	2	3	4	3	3	3	3	6	3	6	3	3	3	3	2
254	1.4094	2014-04-16 17:45:00	2014-04-16 18:25:00	39	2	1	3	1	1	1	175	3	3	3	3	3	2	0	0	0	0	0	1		2	4	2	2	2	2	2	2	2	2	3	4	4	3	4	4	2	2	2	2	2	2	3	2	2
826	0.4119	2014-04-18 17:51:00	2014-04-18 18:06:00	15	2	2	2	2	2	3	100	3	3	3	2	3	1	1	0	0	0	0	0		2	3	1	1	1	1	1	2	2	3	3	3	2	4	4	4	2	3	2	2	2	2	3	3	2
554	0.2262	2014-04-17 03:33:00	2014-04-17 03:51:00	18	2	3	3	1	3	4	100	2	3	2	2	2	2	0	0	0	0	0	1		2	3	1	1	3	1	1	2	2	2	3	5	4	3	4	4	1	2	2	2	2	2	5		2
780	0.5657	2014-04-18 02:50:00	2014-04-18 03:01:00	11	1	1	4	3	3	1	150	3	3	3	1	1	1	0	0	1	0	0	0		1	3	3	2	3	3	2	2	3	3	2	4	2	3	3	4	3	3	3	3	3	3	4		1
633	0.1579	2014-04-17 14:25:00	2014-04-17 14:41:00	15	2	1	4	1	1	1	100	3	3	3	3	3	1	1	0	0	0	0	0		2	4	2	1	1	1	1	1	2	1	3	5	5	5	5	3	1	1	2	2	4	2	5		2
79	2.2536	2014-04-16 15:15:00	2014-04-16 15:16:00	1	2	3	1	4	3									0	0	0	0	0	1
520	0.4091	2014-04-17 02:18:00	2014-04-17 02:37:00	19	2	1	2	2	1	1	50	3	3	3	3	2	3	0	0	0	0	0	1		2	4	4	1	2	2	3	2	3	2	3	1	4	4	3	3	2	2	2	3	3	2	5		2
314	0.2651	2014-04-16 19:08:00	2014-04-16 19:22:00	14	2	1	5	2	1	1	75	3	3	3	1	1	2	0	0	0	0	0	1		2	4	1	1	1	2	1	2	2	2	3	5	5	4	4	5	1	1	2	1	5	4	3	4	2
541	0.9745	2014-04-17 03:04:00	2014-04-17 03:22:00	18	1	1	4	1	1	1	200	3	3	3	2	3	2	0	0	0	0	0	1			4	2	1	1	1	1	3	2	2	3	5	4	4	4	4	3	2	2	3	3	3	4		2
570	0.278	2014-04-17 04:21:00	2014-04-17 04:56:00	34	2	2	4	1	1	1	60	2	3	3	1	2	2	0	0	0	0	0	1		2	3	3	1	1	1	1	2	2	2	3	4	4	3	4	4	3	2	3	2	3	3	6		2
1019	0.3598	2014-04-20 17:28:00	2014-04-20 17:53:00	24	1	1	4	2	1	1	100	2	2	2	2	2	2	0	0	0	0	0	1		2	4	2	4	2	1	2	2	2	2	3	5	5	5	4	4	2	3	3	2	2	2	4		1
917	0.7935	2014-04-19 19:35:00	2014-04-19 20:01:00	26	2	1	4	2	1	1	75	3	3	3	3	3	3	0	0	0	0	0	1		2	3	1	1	1	1	1	1	2	2	3	5	5	4	5	4	1	3	4	2	2	2	3	2	2
872	1.7882	2014-04-19 03:41:00	2014-04-19 03:50:00	9	2	3	3	2	3	4	50	2	3	1	1	2	2	0	0	0	0	0	1		2	3	3	4	3	2	3	3	3	2	2	2	6	3	3	6	6	2	1	6	3	3	3	3	2
148	0.4985	2014-04-16 16:01:00	2014-04-16 16:13:00	11	2	2	4	1	2	3	240	2	3	1	1	2	2	0	0	0	0	0	1		2	4	2	4	2	3	2	3	3	3	3	4	4	4	4	4	3	4	3	2	5	4	4		1
457	0.3277	2014-04-16 23:50:00	2014-04-17 00:08:00	17	2	1	2	3	1	1	130	2	3	3	2	2	1	1	0	0	0	0	0		2	3	2	1	3	1	1	2	4	3	3	5	4	2	4	4	3	3	3	3	3	3	3	3	2
358	0.909	2014-04-16 20:34:00	2014-04-18 16:52:00	2657	2	1	2	1		1	150	2	2	3	3	3		0	0	0	0	0	1		2	4	2	2	1	1	1	1	1	1	3	4	5	4	4	4	1	2	3	4	1	1	1	1	2
354	1.8523	2014-04-16 20:28:00	2014-04-16 21:01:00	33	2	2	4	2	1	1	75	2	2	1	2	2	3	0	0	0	0	0	1		1	3	2	1	1	1	1	2	2	3	3	5	5	2	4	3	2	3	3	3	5	4	4		1
328	1.1397	2014-04-16 19:38:00	2014-04-16 20:00:00	21	2	3	3	2	3	4	125	3	3	2	2	3	1	1	0	1	0	0	0		2	4	3	4	1	1	1	3	3	1	3	2	2	6	2	6	2	1	3	2	3	2	4		1
997	0.7676	2014-04-20 11:17:00	2014-04-20 11:35:00	17	1	2	2	2	1	1	200	2	3	1	1	2	2	0	0	0	0	0	1		2	3	6	2	2	1	1	3	2	2	2	2	2	3	3	3	1	3	2	2	2	4	3	3	2
31	0.3348	2014-04-16 14:45:00	2014-04-16 15:01:00	15	2	1	4	4	1	3	250	2	3	3	2	2	3	0	0	0	0	0	1		2	3	3	2	2	2	1	3	2	3	3	2	4	2	2	2	3	2	2	2	2	2	3	2	1
920	1.2159	2014-04-19 19:49:00	2014-04-19 20:15:00	25	2	3	3	1	3	3	100	1	3	2	1	1	1	1	1	1	0	0	0		2	3	3	2	2	2	2	2	2	2	2	3	2	3	3	3	2	3	3	2	3	2	3	2	2
545	0.2529	2014-04-17 03:10:00	2014-04-17 03:35:00	24	2	1	4	1	1	1	150	3	3	3	3	3	2	0	0	0	0	0	1		2	3	2	2	1	2	2	1	2	2	3	5	4	1	5	1	2	3	2	2	4	2	3	3	1
635	1.6017	2014-04-17 14:39:00	2014-04-17 14:49:00	10	2	1	4	1	1	1	200	2	3	3	3	2	1	0	0	1	0	0	0		1	3	2	3	1	2	1	2	2	2	2	5	5	5	5	5	2	2	3	2	3	3	4		2
843	1.665	2014-04-18 21:57:00	2014-04-18 22:23:00	26	2	3	3	1	2	3	80	2	2	2	2	1	2	0	0	0	0	0	1		2	3	1	1	1	1	1	1	1	1	3	3	5	5	3	5	1	1	1	1	3	3	4		2
876	1.2896	2014-04-19 04:43:00	2014-04-19 05:16:00	32	2	1	2	1	1	1	300	3	3	3	3	2	2	0	0	0	0	0	1		2	5	2	4	1	1		3	3	2	3	5	3	3	4	4	2	2	4	2	2	2	2		2
[truncated: 147 more columns]
